# Supplementary material for: Media portrayal of illness-related medical crowdfunding: A content analysis of newspaper articles in the United States and Canada
Source: PLoS One. 2019 Apr 23;14(4):e0215805. doi: 10.1371/journal.pone.0215805 (PMC6478318; doi:10.1371/journal.pone.0215805)
Supplement: S1 Dataset — (XLSX) [file pone.0215805.s002.xlsx]

## Sheet: Data - Relevant Articles
Coding Entry	1	2	3	4	5	6	7	8	9	10		11	12	13	14	15	16	17	18	19	20	21	22
1	http://nypost.com/2017/10/06/teen-cancer-patient-plans-bourdain-style-foodie-road-trip/	2017-10-06	New York Post	Teen cancer patient plans Bourdain-style foodie road trip	C	C	A	G	B	A		N	N	N	N	N	N	Y	Y	N	Y	N	N
2	http://www.dailymail.co.uk/health/article-4945380/Cancer-DIPG-incurable-child-brain-tumor-Mississippi.html	2017-10-03	Mail Online	Mysterious cluster of incredibly rare terminal child brain tumors in one Mississippi town - with three children diagnosed since 2009	C	C	C	G	B	A		N	N	N	N	N	N	Y	Y	N	N	N	N
3	http://denver.cbslocal.com/2017/10/03/cancer-patient-alyssa-liddle/	2017-10-03	CBS 4	Young Cancer Patient Has Amputation To Save Her Life	C	C	C	G	G	A		N	N	N	N	N	N	Y	Y	N	N	N	N
4	http://www.dailymail.co.uk/femail/article-4930446/Teens-throw-F-k-Cancer-dance-hospitalized-pal.html	2017-09-28	Mail Online	A night to remember! Teens throw a 'F**k Cancer' homecoming dance in hospital to surprise their friend who was diagnosed with leukemia just...	C	C	A	G	B	A		N	N	N	N	N	N	Y	Y	N	N	N	N
5	http://nypost.com/2017/09/26/teen-brings-homecoming-to-cancer-stricken-friend-in-hospital/	2017-09-26	New York Post	Teen brings homecoming to cancer-stricken friend in hospital	C	C	C	G	D	A		N	N	N	N	N	N	Y	Y	N	N	N	N
6	http://www.metronews.ca/news/halifax/2017/09/24/no-quality-of-life-halifax-woman-with-rare-disease-paying-60-000-for-u-s-surgery.html	2017-09-25	The Hamilton Spectator	No quality of life:' Halifax woman with rare disease paying $60,000 for U.S. surgery	C	C	C	G	B	B		N	N	N	N	N	Y	Y	Y	N	N	N	N
7	http://www.tampabay.com/sports/baseballpreps/westchase-community-rallies-for-former-alonso-catcher-battling-cancer/2338278	2017-09-22	Tampa Bay Times	COMMUNITY HELPS ALONSO GRAD IN BATTLE WITH CANCER; A weekend car wash is planned to assist with former catcher's medical costs.	C	C	C	G	G	A		Y	N	N	N	N	N	Y	N	Y	N	N	N
8	http://abc7ny.com/health/baby-whose-mother-declined-chemo-has-died/2439657/	2017-09-21	ABC 7	Baby whose mother declined chemo has died	E	C	C	G	B	A		N	N	N	N	N	N	Y	Y	N	N	N	N
9	http://nbc4i.com/2017/09/21/baby-born-to-wyoming-mom-battling-cancer-dies/	2017-09-21	NBC 4	Baby born to Wyoming mom battling cancer dies	E	C	C	G	G	A		N	N	N	N	N	N	Y	N	N	N	N	N
10	http://nationalpost.com/news/canada/i-owed-it-to-jagger-retired-crime-fighting-dog-battles-bone-cancer-while-vet-bills-mount	2017-09-20	National Post	Watch ‘I owed it to Jagger’: Retired crime-fighting dog battles bone cancer while vet bills mount	E	C	A	G	F	A		N	N	N	N	N	N	Y	Y	N	N	N	N
11	http://www.dailymail.co.uk/news/article-4903092/Cancer-victim-s-sister-DENIED-visa-come-US.html	2017-09-20	Mail Online	California cancer victim is DENIED a life-saving stem cell transplant after her sister is refused entry to the US even though she is a 100 percent match	C	C	C	G	B	A		Y	N	N	N	N	Y	Y	Y	N	N	N	N
12	http://www.cbc.ca/news/canada/calgary/greta-marofke-childhood-cancer-liver-transplant-dies-1.4298573	2017-09-20	CBC	Fantastic, sweet' Calgary girl who received liver transplant in U.S. dies after cancer returns	E	C	C	G	B	A		N	N	N	N	N	N	Y	N	N	Y	N	N
13	http://www.nbc29.com/story/36404928/albemarle-co-vet-raising-money-for-k9-rescue-dog-with-cancer	2017-09-19	NBC 29	Albemarle Co. Vet Raising Money for K9 Rescue Dog with Cancer	E	C	A	G	F	A		N	N	N	N	N	N	Y	Y	N	N	N	N
14	http://abc7chicago.com/health/stem-cell-donor-denied-entry-into-us-to-save-womans-life/2429007/	2017-09-18	WLS Chicago	Family fights to save mom's life after US gov't denies stem cell donor entry	C	C	C	G	B	A		Y	N	N	N	N	N	Y	Y	N	N	N	N
15	http://www.dailymail.co.uk/health/article-4889528/Grand-mal-seizure-shows-rare-brain-disease-child.html	2017-09-15	Mail Online	One seizure left her crippled - but doctors have no answers for girl, 10, as she battles incredibly rare brain disease that has no cure	C	C	C	G	B	B		N	N	N	N	N	N	Y	Y	N	N	N	N
16	http://www.fox19.com/story/36365110/harrison-police-veteran-diagnosed-with-stage-4-cancer	2017-09-14	Fox 19	Terminally ill officer keeps patrolling community he loves: 'I just want to hold on'	C	C	C	G	G	A		N	N	N	N	N	N	Y	Y	Y	Y	N	N
17	http://www.cbc.ca/news/canada/manitoba/ngly1-rare-genetic-disorder-manitoba-1.4288200	2017-09-14	CBC	Winnipeg girl 1st Manitoban to be diagnosed with rare genetic disorder	C	C	A	G	B	B		N	N	N	N	N	N	Y	Y	N	Y	N	N
18	http://ottawasun.com/2017/09/14/walker-a-friend-faces-inoperable-cancer-with-her-trademark-optimism--and-a-bull/wcm/b7b18ef2-860a-43f9-8fe8-9e18a4b84696	2017-09-14	The Ottawa Sun	Power Of Positive Thinking; Friend faces inoperable cancer with her trademark optimism	C	C	A	G	B	A		N	N	N	N	N	N	N	N	Y	N	N	N
19	https://www.reuters.com/article/us-money-charity-crowdfunding/your-money-raising-money-for-an-emergency-raises-money-questions-idUSKCN1BO1M7	2017-09-13	Reuters	YOUR MONEY-Raising money for an emergency raises money questions	B	B	E	E	H	E		N	N	N	N	N	N	N	N	N	N	N	N
20	http://www.foxcarolina.com/story/36109555/fundraiser-planned-for-deputys-2-year-old-son-battling-leukemia	2017-09-09	FOX Carolina	Fundraiser held for deputy's 2-year-old son battling leukemia	C	C	C	G	G	A		N	N	N	N	N	N	Y	Y	Y	N	N	N
21	https://www.seattletimes.com/nation-world/wisconsin-woman-aims-to-have-kids-despite-complications/	2017-09-08	The Seattle Times	Wisconsin woman aims to have kids despite complications	C	C	A	G	A	D		N	N	N	N	N	N	Y	N	N	N	N	N
22	https://www.reuters.com/article/us-health-batten-disease/four-year-old-californian-boy-fights-fatal-disease-with-new-treatment-idUSKCN1BI2T0	2017-09-08	Reuters	Four-year-old Californian boy fights fatal disease with new treatment	C	C	A	G	D	B		Y	Y	Y	N	N	N	Y	Y	N	N	N	N
23	http://www.northjersey.com/story/news/2017/09/08/mom-terminal-brain-cancer-gives-birth-baby-girl/643432001/	2017-09-08	Detroit Free Press	Mich. mom with terminal cancer denies treatment, delivers baby girl	C	C	C	G	G	A		N	N	N	N	N	N	Y	Y	N	N	N	N
24	http://www.foxnews.com/health/2017/09/07/woman-in-coma-with-brain-cancer-gives-birth-to-24-week-old-baby.html	2017-09-07	FOXNews.com	Woman in a coma with brain cancer gives birth at 24 weeks gestation	C	C	C	G	B	A		N	N	N	N	N	N	Y	Y	N	N	N	N
25	https://www.pressreader.com/canada/ottawa-citizen/20170902/281706909824796	2017-09-02	Ottawa Citizen	Friends and family stand united against childhood cancer; Ottawa once again shows its support for families with flag-raising ceremony	E	C	A	G	B	A		N	N	N	N	N	N	N	N	Y	N	N	N
26	http://www.tbo.com/news/humaninterest/figure-skating-community-rallies-to-support-one-of-its-own/2335551	2017-09-01	Tampa Bay Times	PAIRED FOR HER BATTLE; Figure skaters Lucy and Jeremy Barrett adapt to major life challenges: leukemia treatment and a new baby.	C	C	A	G	G	A		N	N	N	N	N	N	Y	N	Y	Y	Y	N
27	http://www.foxnews.com/health/2017/08/31/indiana-man-in-coma-with-confirmed-case-west-nile-virus.html	2017-08-31	FOXNews.com	Man in a coma with confirmed case of West Nile virus	C	C	C	G	B	B		N	N	N	N	N	N	Y	Y	N	N	N	N
28	http://www.philly.com/philly/living/brickbat-books-cancer-patrick-richardson-graham-20170828.html	2017-08-29	The Philadelphia Inquirer	How readers saved a beloved Philly bookshop from the brink	E	C	A	G	D, E	C		N	N	N	N	N	N	N	N	Y	N	Y	N
29	http://www.cbc.ca/news/canada/toronto/cbsa-sniffer-dog-fundraiser-1.4265241	2017-08-28	CBC	Jagger the CBSA's veteran sniffer dog diagnosed with cancer months after retirement	E	C	A	G	F	A		Y	N	N	N	N	N	Y	N	N	N	N	N
30	http://www.huffingtonpost.ca/2017/08/27/bronson-woycenko-jessica-tammerand-arrested-in-edmonton-arson-that-killed-baby_a_23187004/	2017-08-27	HuffPost Canada	Bronson Woycenko, Jessica Tammerand Arrested In Edmonton Arson That Killed Baby	C	C	A	G	G	D		N	N	N	N	N	N	Y	Y	N	N	N	N
31	http://www.fox5vegas.com/story/36221383/3-year-old-fighting-cancer-may-get-new-treatment	2017-08-25	FOX 5	3-year-old fighting cancer, may get new treatment	C	C	A	E	B	C		N	N	N	N	N	N	Y	Y	N	N	N	N
32	http://windsorstar.com/news/local-news/pastors-family-crowdfunding-for-emergency-medical-treatment	2017-08-25	Windsor Star	Pastor's family raising cash as he awaits transplant; Cleric whose kidneys have failed him has no insurance or health benefits	C	C	A	G	B	D		N	N	N	N	N	N	Y	Y	Y	N	N	N
33	http://www.foxnews.com/health/2017/08/24/poodle-recovering-after-massive-tumor-removed.html	2017-08-24	FOXNews.com	Poodle recovering after massive tumor removed	E	C	C	G	F	A		N	N	N	N	N	N	Y	Y	N	N	N	N
34	http://www.ocregister.com/2017/08/23/auction-held-in-santa-ana-to-help-debra-tate-sister-of-sharon-tate-pay-for-breast-cancer-treatment/	2017-08-24	The Orange County Register	Auction held to help pay treatment costs for younger sister of Sharon Tate	C	C	A	G	D	A		N	N	N	N	N	N	N	N	Y	N	N	N
35	http://www.wcvb.com/article/lemonade-stand-raises-money-for-2nd-grader-with-cancer/12039405	2017-08-21	ABC 4	Lemonade stand raises money for 2nd-grader with Stage 4 cancer	C	C	C	G	G	A		N	N	N	N	N	N	Y	Y	Y	N	N	N
36	http://www.foxnews.com/health/2017/08/17/baby-hospitalized-with-botulism-on-first-birthday.html	2017-08-17	FOXNews.com	Baby hospitalized with botulism on first birthday	C	C	C	G	B	B		N	N	N	N	N	N	Y	Y	N	N	N	N
37	http://raycomgroup.worldnow.com/story/36156625/jury-deliberating-fate-of-mom-accused-of-faking-sons-cancer-lying-about-being-doctor	2017-08-17	Fox 19	Jury deliberations to begin Thursday in trial of mom accused of faking son's cancer	E	C	C	C, F	B	A		N	N	N	N	N	N	Y	N	N	N	N	N
38	http://www.dailymail.co.uk/health/article-4790624/Batten-s-disease-boy-undergoes-groundbreaking-treatment.html	2017-08-14	Mail Online	Fight to save boy with rare disease that could leave him mute and paralyzed before he hits his teens	C	C	C	G	G	B		Y	N	Y	N	N	N	Y	Y	N	N	N	N
39	http://calgaryherald.com/news/local-news/were-running-out-of-choices-tumours-in-3-year-old-gretas-lungs-have-grown-multiplied	2017-08-14	Calgary Herald	Family running out of options; Tumours in 3-year-old Greta's lungs have grown	C	C	C	G	G	A		N	N	N	N	N	N	Y	Y	N	N	N	N
40	http://www.nbcnewyork.com/news/local/Westchester-Woman-Fakes-Cancer-to-Collect-50K-439876143.html	2017-08-12	WNBC	NY Woman Faked Cancer, Collected $50K: Feds	E	B	B	C, F	A	A		N	N	N	N	N	N	N	N	N	N	N	N
41	http://www.foxcarolina.com/story/36118776/greenville-co-deputys-son-3-fighting-all-acute-lymphoblastic-leukemia	2017-08-11	Fox Carolina	Greenville Co. deputy's son, 3, fighting Acute Lymphoblastic Leukemia	C	C	A	G	B	A		N	N	N	N	N	N	Y	Y	Y	N	Y	N
42	http://fox59.com/2017/08/10/founder-of-girls-nite-in-international-fighting-lyme-disease/	2017-08-10	FOX 59	Founder of ‘Girl’s Nite In International’ fighting Lyme Disease	C	C	C	G	G	B		N	N	N	N	N	N	Y	Y	N	N	N	N
43	http://ktla.com/2017/08/09/after-familys-tireless-search-for-kidney-pasadena-woman-successfully-receives-transplant/	2017-08-09	CNN	Equal access playground builtEast Idaho News	E	C	C	G	G	B		Y	N	N	N	N	N	Y	Y	N	N	N	Y
44	https://abcnews.go.com/amp/Health/wireStory/mom-accused-lying-doctor-faking-sons-cancer-49119704	2017-08-09	Fox 28	Mom accused of lying about being doctor, faking son's cancer	E	C	C	C, G	B	A		N	N	N	N	N	N	N	N	N	N	N	N
45	http://www.tampabay.com/news/health/pinellas-moms-facebook-post-leads-to-two-kidney-transplants/2332944	2017-08-10	Tampa Bay Times	POST ON SOCIAL MEDIA HELPS 2 GET TRANSPLANTS	C	C	C	G	B	B		N	N	N	N	N	N	Y	N	N	N	N	N
46	http://raycomgroup.worldnow.com/story/36104901/prosecutor-mom-faked-sons-cancer-lied-about-being-doctor	2017-08-10	Fox 19	Prosecutor: Mom faked son's cancer, lied about being doctor	E	B	B	C, F	B	A		N	N	N	N	N	N	N	N	N	N	N	N
47	http://www.philly.com/philly/entertainment/music/jeff-bradshaw-jazz-avenue-philadelphia-trombonist-20170809.html	2017-08-10	The Philadelphia Inquirer	When you realize that one day you can be rehearsing for a gig and the next minute you're on your knees - I don't take anything for granted...	E	C	A	G	D	B		N	N	N	N	N	N	Y	N	N	N	N	N
48	http://www.westernmassnews.com/story/36101920/community-supports-16-year-old-agawam-athlete-battling-cancer	2017-08-09	CNN	Community supports athlete battling cancer	C	C	C	G	B	A		N	N	N	N	N	N	Y	Y	N	N	Y	N
49	http://www.dailymail.co.uk/news/article-4775986/Prosecutor-Mom-lied-doctor-faked-sons-cancer.html	2017-08-09	Mail Online	Mother 'pretended to be a physician, faked her son's cancer, shaved his head and had a hospital drug him and even convinced her own family...	E	C	C	C, G	B	A		N	N	N	N	N	N	N	N	N	N	N	N
50	http://www.fox25boston.com/news/police-show-support-for-local-girl-with-stage-4-cancer/584783513	2017-08-08	My Fox Boston	Police show support for local girl with stage 4 cancer	C	C	C	G	G	A		N	N	N	N	N	N	Y	Y	N	N	N	N
51	http://www.abc15.com/news/state/mesa-man-known-for-giving-back-to-community-in-need-of-new-heart	2017-08-07	ABC 15	Community rallying behind man needing new heart	C	C	A	G	A	B		N	N	N	N	N	N	Y	Y	Y	N	N	N
52	https://www.usatoday.com/story/news/nation-now/2017/08/04/putting-leeches-his-face-help-blind-man-see/541343001/	2017-08-04	USA Today	Will putting leeches on his face help this blind man see?	C	C	C	G	B	D		N	N	N	Y	N	N	Y	Y	N	Y	N	N
53	http://www.dailymail.co.uk/femail/article-4756910/Eamonn-Holmes-blasted-insensitive-toddler.html	2017-08-03	Mail Online	Come back when your hair's grown': Eamonn Holmes is branded 'vile and offensive' for his remark to a 22-month-old boy with incurable cancer	C	C	C	G	B	A		N	N	N	N	N	N	Y	Y	N	Y	N	N
54	http://www.dailymail.co.uk/health/article-4754908/Family-fights-save-boy-Charlie-Gard-like-disease.html	2017-08-02	Mail Online	Family of baby with same disease as Charlie Gard vows to fight for his life as they meet with the US doctor who examined the British boy	C	C	C	G	B	B		N	Y	N	Y	N	N	Y	Y	N	N	N	N
55	http://philadelphia.cbslocal.com/2017/08/02/wife-is-donating-kidney-to-husband/	2017-08-02	CBS Philly	Wife Is Donating Kidney To Husband	C	C	C	G	B	B		N	N	N	N	N	N	Y	N	N	N	N	N
56	http://www.foxnews.com/health/2017/08/02/michigan-baby-facing-life-threatening-disease-similar-to-charlie-gards-diagnosis.html	2017-08-02	FOXNews.com	Michigan baby facing life-threatening disease similar to Charlie Gard's diagnosis	C	C	C	G	B	B		N	N	N	Y	N	N	Y	Y	N	N	N	N
57	http://www.fox25boston.com/news/blackstone-valley-teacher-battling-als-dies/574806043	2017-07-29	My Fox Boston	Blackstone Valley teacher battling ALS dies	E	C	C	G	B	D		N	N	N	N	N	N	Y	Y	N	N	N	N
58	http://www.huffingtonpost.co.uk/entry/charlie-gard-death-terminally-ill-baby-passes-away_uk_597717b4e4b0e201d577bff1	2017-07-28	HuffPost Australia	Charlie Gard Death: Terminally Ill Baby Passes Away	E	C	C	G	B	B		N	N	N	Y	N	N	N	N	N	Y	N	N
59	https://www.pressreader.com/canada/toronto-star/20170728/282037622235969	2017-07-28	The Toronto Star	Garden where patients can blossom, too; CAMH's urban haven provides a life beyond diagnosis, a space to gain skills and grow food	E	C	C	G	G	D		N	N	N	N	N	N	N	N	N	Y	N	N
60	http://www.wcvb.com/article/charlie-gard-dies/10377156	2017-07-28	ABC 4	Family says Charlie Gard, baby at center of legal health battle, has died	E	C	C	G	B	B		Y	Y	N	Y	N	N	Y	N	N	Y	N	N
61	http://www.nbc12.com/story/35996057/terminally-ill-british-baby-charlie-gard-dies	2017-07-28	NBC12 Online	Terminally ill British baby Charlie Gard dies	E	C	C	G	B	B		N	N	N	Y	N	N	Y	Y	N	N	N	N
62	http://www.foxnews.com/health/2017/07/28/donations-bring-critically-ill-maryland-woman-home-from-alaska.html	2017-07-29	FOXNews.com	Donations bring critically ill Maryland woman home from Alaska	C	C	A	G	G	B		N	N	N	N	N	N	Y	Y	N	N	N	N
63	http://www.dailymail.co.uk/news/article-4736848/Terminally-ill-Maryland-woman-home-Alaska-hospital.html	2017-07-27	Mail Online	Terminally ill Maryland woman is home now thanks to over $60,000 being raised by strangers to get an air ambulance after she was evacuated...	C	C	A	G	B	A		N	N	N	N	N	N	Y	Y	N	N	N	N
64	https://www.reuters.com/article/us-britain-baby-socialmedia/charliegard-social-media-turns-family-tragedy-into-global-war-of-words-idUSKBN1AC23A	2017-07-27	Reuters	#CharlieGard: social media turns family tragedy into global war of words	C	C	C	G	B	B		N	N	N	Y	N	N	N	N	N	Y	N	N
65	http://www.foxnews.com/health/2017/07/27/mom-befriends-stranger-who-donated-life-saving-kidney.html	2017-07-27	FOXNews.com	Mom befriends stranger who donated life-saving kidney	E	C	A	G	A	B		N	N	N	N	N	N	Y	Y	N	N	N	Y
66	https://www.usatoday.com/story/life/entertainthis/2017/07/26/titanic-throwback-dinner-leonardo-dicaprio-and-kate-winslet/511749001/	2017-07-26	USA Today	You can win a 'Titanic' throwback dinner with Leonardo DiCaprio and Kate Winslet	E	C	C	G	G	A		N	N	N	N	N	N	Y	Y	N	N	N	N
67	http://www.cbc.ca/news/canada/hamilton/boy-stranded-cuba-1.4222104	2017-07-26	CBC	Canadian boy, 7, stranded in Cuba after falling ill on vacation	C	C	C	G	D	D		N	N	N	N	N	N	Y	Y	N	Y	N	N
68	http://www.foxnews.com/health/2017/07/26/community-rallies-around-girl-battling-cancer-after-thieves-steal-car.html	2017-07-26	FOXNews.com	Community rallies around girl battling cancer after thieves steal car	C	C	C	G	B	A		N	N	N	N	N	N	Y	N	N	N	N	N
69	http://www.kmov.com/story/35966451/metro-east-woman-accused-of-faking-cancer-sentenced-to-18-months-in-prison	2017-07-25	CNN	Woman jailed for faking cancer	E	C	C	C, F	A	A		N	N	N	N	N	N	N	N	N	N	N	N
70	https://www.irishtimes.com/news/world/uk/charlie-gard-parents-end-legal-fight-over-baby-s-treatment-1.3165202	2017-07-25	Reuters	Charlie Gard's parents end legal fight for him to have US treatment	C	C	C	G	B	B		N	N	N	Y	N	N	Y	N	N	Y	N	N
71	https://www.pressreader.com/canada/toronto-star/20170723/281646780201263	2017-07-23	The Toronto Star	Hamilton rallies around founder of Gorilla Cheese	C	C	A	G	G	A		N	N	N	N	N	N	N	N	Y	N	N	N
72	https://www.pressreader.com/canada/windsor-star/20170717/281479276464491	2017-07-22	Windsor Star	Beat goes on despite cancer battle; DjThor's message to his fans last week was defiant: he was taking his life back	C	C	C	G	G	A		N	N	N	N	N	N	Y	N	N	N	N	N
73	https://www.thespec.com/news-story/7463592-business-community-rallies-around-gorilla-cheese-founder/	2017-07-21	The Hamilton Spectator	Rally for Gorilla Cheese owner; Restaurant owner getting help after cancer diagnosis	C	C	A	G	G	A		N	N	N	N	N	N	N	N	Y	N	N	N
74	http://www.cbc.ca/news/canada/nova-scotia/glace-bay-leigh-anne-cox-bone-cancer-fundraising-donations-1.4214554	2017-07-21	CBC	Donations pour in for 'bubbly, happy' Glace Bay girl with bone cancer	C	C	C	G	G	A		N	N	N	N	N	N	Y	N	Y	N	N	N
75	http://nypost.com/2017/07/20/boy-battles-e-coli-strain-that-killed-3-year-old-sister/	2017-07-20	New York Post	Boy battles E. coli strain that killed 3-year-old sister	C	C	C	G	D	B		N	N	N	N	N	N	Y	Y	N	N	N	N
76	https://www.pressreader.com/canada/vancouver-sun/20170720/281487866406023	2017-07-20	Vancouver Sun	Father calls for swift notification of deadly infections in classrooms	C	C	C	G	G	B		N	N	N	N	N	N	Y	N	N	N	N	N
77	http://www.foxnews.com/health/2017/07/20/family-racing-to-raise-funds-for-daughter-facing-incurable-genetic-disease.html	2017-07-20	FOXNews.com	Family racing to raise funds for daughter facing incurable genetic disease	C	C	A	G	B	B		N	N	N	Y	N	N	Y	Y	N	N	N	N
78	http://www.cbc.ca/news/canada/manitoba/brain-cancer-winnipeg-neuroblate-1.4211703	2017-07-19	CBC	Winnipeg woman with brain cancer looks to U.S. to get Manitoba-developed surgery	C	C	C	G	G	A		N	N	N	N	N	Y	Y	Y	N	N	N	N
79	http://nypost.com/2017/07/18/man-contracts-deadly-disease-after-staying-at-park-cabin/	2017-07-18	New York Post	Man contracts deadly disease after staying at park cabin	C	C	C	G	G	B		N	N	N	N	N	N	Y	N	N	N	N	N
80	https://www.huffingtonpost.com/entry/chipotle-reopening-restaurant-customers-ill_us_596e20a0e4b010d77673ecfe	2017-07-17	HuffPost	Chipotle Reopening Restaurant Linked To Customer Illnesses	E	C	E	G	H	E		N	N	N	N	N	N	N	N	N	N	N	N
81	http://raycomgroup.worldnow.com/story/35908361/newborn-dies-from-meningitis-possibly-spread-by-kiss	2017-07-18	WBRC	Newborn dies from meningitis possibly spread by kiss	E	C	C	G	G	B		N	N	N	N	N	N	Y	Y	N	N	N	N
82	http://www.wpxi.com/news/trending-now/man-in-icu-with-potentially-deadly-respiratory-disease-spread-by-mice/565488829	2017-07-17	The Atlanta Journal-Constitution	Man in ICU with potentially fatal respiratory disease spread by mice	C	C	C	G	B	B		N	N	N	N	N	N	Y	Y	N	N	N	N
83	http://nypost.com/2017/07/18/woman-accused-of-accepting-10k-to-treat-fake-cancer-diagnosis/	2017-07-18	New York Post	Woman accused of accepting $10K to treat fake cancer diagnosis	E	C	B	C, F	A	A		N	N	N	N	N	N	Y	N	N	N	N	N
84	http://nypost.com/2017/07/17/little-girls-disease-robs-her-ability-to-walk-and-talk/	2017-07-17	New York Post	Little girl’s disease robs her ability to walk and talk	C	C	A	G	B	B		N	N	N	N	N	N	Y	Y	Y	N	Y	N
85	http://www.freep.com/story/news/local/michigan/2017/07/16/beaumont-plastic-surgeon-kongkrit-chaiyasate/471243001/	2017-07-15	Detroit Free Press	Beaumont plastic surgeon takes cases others said couldn't be done	C	C	A	G	G	A		Y	N	N	N	N	N	N	N	N	N	N	Y
86	https://www.thestar.com/news/gta/2017/07/14/north-york-amputee-has-painful-wait-for-accessible-housing.html	2017-07-14	The Toronto Star	North York amputee has painful wait for accessible housing	C	C	C	G	B	D		N	N	N	N	N	N	Y	N	N	N	N	N
87	http://www.dailymail.co.uk/news/article-4691964/Inspirational-Saints-fan-speaks-organ-donation-ESPYs.html	2017-07-13	Mail Online	Don't give up!': Inspirational Saints superfan Jarrius Robertson, 15, who had two liver transplants speaks of his fight to promote organ...	C	C	C	G	G	B		N	N	N	N	N	N	Y	Y	N	Y	N	N
88	https://www.seattletimes.com/sports/wsu-cougar-football/with-support-from-friends-former-wsu-cougars-lineman-riley-sorenson-battles-through-cancer-again/	2017-07-12	The Seattle Times	With support from friends, former WSU Cougars lineman Riley Sorenson battles cancer again	C	C	A	G	D	A		N	N	N	N	N	N	Y	Y	N	Y	N	N
89	http://www.dailymail.co.uk/health/article-4685854/New-shot-provides-100-protection-against-Lyme-disease.html	2017-07-11	Mail Online	New vaccine providing '100% protection' against life-wrecking Lyme disease is in the pipeline as experts warn the illness is a 'ticking time...	C	C	C	G	A	B		N	N	N	N	N	N	Y	Y	N	N	N	N
90	http://nypost.com/2017/07/11/charlie-gards-parents-have-the-right-to-do-the-wrong-thing/	2017-07-11	New York Post	Charlie Gard’s parents have the right to do ‘the wrong thing’	C	C	C	G	G	B		N	Y	N	Y	N	N	N	N	N	N	N	N
91	http://vancouversun.com/news/local-news/he-saved-100-lives-and-just-wants-to-see-his-family-before-he-dies	2017-07-10	Vancouver Sun	Dying hero who saved 130 lives to get wish granted; Advocate for drug users will travel home to Nova Scotia to visit parents for last time	C	C	A	G	G	A		N	N	N	N	N	N	Y	Y	N	N	N	N
92	http://www.dailymail.co.uk/news/article-4679572/Man-learns-wife-kidney-donor-match-baseball-cards.html	2017-07-09	Mail Online	She's going to bat for him': Tennessee man learns wife is kidney donor match from special pack of baseball cards	C	C	C	G	G	B		N	N	N	N	N	N	Y	Y	N	Y	N	N
93	https://inews.co.uk/essentials/news/health/charlie-gard-case-parents-fresh-hope-new-evidence/	2017-07-08	iNews.co.uk	Doctors offer experimental treatment to Charlie Gard	C	C	C	G	G	B		N	Y	N	Y	N	N	N	N	N	N	N	N
94	https://www.pressreader.com/canada/windsor-star/20170707/textview	2017-07-07	Windsor Star	Tot with spinal disease 'doing amazing'on recently approved experimental drug	C	C	C	G	B	B		Y	N	Y	Y	N	N	Y	N	Y	N	N	N
95	http://www.foxnews.com/world/2017/07/27/charlie-gards-disease-and-legal-case-explainer.html	2017-07-06	FOXNews.com	Charlie Gard's disease and legal case: An explainer	C	C	C	G	B	B		N	N	N	Y	N	Y	Y	Y	N	N	N	N
96	http://nypost.com/2017/07/06/mystery-stigmata-condition-causes-toddler-to-cry-blood/	2017-07-06	New York Post	Mystery ‘stigmata’ condition causes toddler to cry blood	C	C	A	G	B	B		N	N	N	N	N	N	Y	Y	N	Y	N	N
97	http://www.cbc.ca/news/canada/north/andrew-debogorski-als-1.4190189	2017-07-06	CBC	God, friends, and family helping Yellowknife man confront ALS	C	C	A	G	D	B		N	N	N	Y	N	N	Y	N	N	N	N	N
98	http://www.huffingtonpost.ca/entry/john-blackwell-jr-prince-drummer-dead_us_595ced64e4b02734df351a43	2017-07-05	HuffPost	John Blackwell Jr., Prince's Former Drummer, Dead At 43	E	C	C	G	B	A		N	N	N	N	N	N	Y	Y	N	N	N	N
99	http://www.ctvnews.ca/world/british-baby-at-end-of-life-support-draws-in-pope-trump-1.3487861	2017-07-05	St. Louis Post-Dispatch	British baby at end of life support draws in pope, Trump	C	C	C	G	B	B		N	N	N	Y	N	N	Y	N	N	N	N	N
100	http://www.dailymail.co.uk/news/article-4666692/UK-doctors-REFUSE-Vatican-offer-Charlie-Gard.html	2017-07-05	Mail Online	Theresa May and Boris Johnson both REFUSE to step in to help tragically-ill baby Charlie Gard get treatment abroad	C	C	C	G	B	B		N	N	N	Y	N	Y	Y	N	N	N	N	N
101	http://www.chicagotribune.com/news/opinion/editorials/ct-charlie-gard-single-payer-edit-0706-20170706-story.html	2017-07-05	Chicago Tribune	The life of Charlie Gard and the specter of single-payer health care	C	C	C	G	B	B		N	N	N	Y	N	N	N	N	N	N	N	N
102	https://www.washingtonpost.com/outlook/what-if-philanthropy-isnt-the-best-way-for-rich-people-to-help-others/2017/06/30/88afcb6e-5d15-11e7-9fc6-c7ef4bc58d13_story.html?utm_term=.109ed4c98b45	2017-07-05	Washington Post	What if philanthropy isn't the best way for rich people to help others?	B	C	E	G	H	E		N	N	N	N	N	N	N	N	N	N	N	N
103	http://www.nydailynews.com/news/politics/trump-offers-terminally-ill-10-month-old-charlie-gard-article-1.3297825	2017-07-04	New York Daily News	Trump joins push for tot with dire ills	C	C	A	G	B	B		N	N	N	Y	N	N	Y	N	N	N	N	N
104	http://www.abc15.com/news/national/charlie-gard-pope-trump-among-those-offering-help-for-sick-baby	2017-07-04	ABC 15	Pope, Trump offer aid for sick baby Charlie Gard	C	C	C	G	B	B		N	N	N	Y	N	N	N	N	N	N	N	N
105	https://www.usatoday.com/story/news/politics/2017/07/03/trump-offers-u-s-help-u-k-baby-life-support/447959001/	2017-07-03	USA Today	Trump offers U.S. help to U.K. baby on life support	C	C	A	G	B	B		N	N	N	Y	Y	N	Y	Y	N	N	N	N
106	http://nationalpost.com/news/world/trump-offers-help-to-a-terminally-ill-british-baby	2017-07-02	National Post	Trump offers help to Charlie Gard, terminally ill British baby at centre of court battle	C	C	A	G	B	B		N	Y	N	Y	N	N	Y	N	N	N	N	N
107	http://www.reuters.com/article/us-usa-trump-britain-infant/trump-offers-to-help-terminally-ill-uk-infant-in-tweet-idUSKBN19O24G	2017-07-03	Reuters	Trump offers to help terminally ill UK infant in tweet	C	C	C	G	B	B		N	Y	N	Y	N	N	Y	N	N	N	N	N
108	https://www.pressreader.com/canada/toronto-star/20170701/282102046691772	2017-07-01	The Toronto Star	Lightning strikes twice for Kellylee Evans; Juno-winning singer getting back on road after four years of recovery and raising kids	C	C	C	G	D	D		N	N	N	N	N	N	N	N	N	N	N	N
109	http://www.dailymail.co.uk/news/article-4652382/GoFundMe-reimburse-donors-woman-faked-cancer.html	2017-06-29	Mail Online	GoFundMe to reimburse more than $10,000 to 120 donors who contributed money to help woman who faked having terminal thyroid cancer	E	C	B	C, F	D	A		N	N	N	N	N	N	Y	N	Y	N	N	N
110	http://www.dailymail.co.uk/tvshowbiz/article-4648196/Gary-DeCarlo-band-Steam-dies-age-75.html	2017-06-28	Mail Online	Co-writer of 'na na na na hey hey hey goodbye' lyrics dies aged 75 in hospice after final joy when Congress chanted his lyrics last month	E	C	C	G	G	A		N	N	N	N	N	N	Y	N	N	N	N	N
111	http://www.dailymail.co.uk/news/article-4644268/Charlie-Gard-s-parents-lose-final-appeal.html	2017-06-27	Mail Online	Terminally ill baby Charlie Gard's parents 'utterly distraught' after losing final appeal in European court - meaning their son's life...	C	C	C	G	B	B		N	Y	N	Y	N	Y	Y	N	N	Y	N	N
112	https://www.pressreader.com/canada/toronto-star/20170624/281895888248006	2017-06-24	The Toronto Star	Will Bezos change the philanthropy game? Amazon founder's tweet crowdsourcing charity ideas may signal shift in giving	B	A	E	G	H	E		N	N	N	N	N	N	N	N	N	N	N	N
113	See doc 2 pg 123	2017-06-23	The Boston Globe	It truly was a miracle'	C	C	A	G	F	A		N	N	N	N	N	Y	Y	N	Y	N	Y	Y
114	http://www.dailymail.co.uk/news/article-4618068/Texas-boy-2-life-support-battling-E-coli-infection.html	2017-06-19	Mail Online	Texas toddler is on life support battling an E.coli infection as the two-year-old's parents and doctors have no idea where it came from	C	C	C	G	B	B		N	N	N	N	N	N	Y	Y	N	Y	N	N
115	https://www.nytimes.com/2017/06/15/technology/jeff-bezos-amazon-twitter-charity.html	2017-06-16	The New York Times	Jeff Bezos Wants Ideas for Philanthropy, So He Asked Twitter	B	C	E	G	H	E		N	N	N	N	N	N	N	N	N	N	N	N
116	http://www.independent.co.uk/news/health/charlie-gard-latest-news-stay-alive-life-support-european-court-human-rights-case-great-ormond-a7788011.html	2017-06-14	The Independent	Charlie Gard to be kept on life support as European judges consider case	C	C	C	G	B	B		N	Y	N	N	N	Y	N	N	N	N	N	N
117	http://ottawacitizen.com/technology/science/sign-of-the-times-crowdfunding-for-scientific-research	2017-06-13	Ottawa Citizen	Crowdfunding for scientific research a sign of the times	B	A	E	G	H	E		N	N	N	N	N	N	N	N	N	N	N	N
118	http://www.independent.co.uk/news/health/charlie-gard-parents-sick-baby-great-ormond-street-hospital-appeal-echr-european-court-human-rights-a7787066.html	2017-06-13	Independent Online	Charlie Gard's parents share new photo of sick baby as European Court of Human Rights considers appeal	C	C	C	G	B	B		N	Y	N	Y	N	Y	N	N	N	N	N	N
119	http://www.dailymail.co.uk/femail/article-4589820/Mother-twins-dies-two-months-giving-birth.html	2017-06-09	Mail Online	New mother of twins dies of breast cancer just TWO MONTHS after giving birth, having assumed the lump on her chest was simply a blocked milk...	E	C	A	G	B	A		N	N	N	N	N	N	Y	Y	Y	N	N	N
120	http://www.dailymail.co.uk/news/article-4580086/Boy-14-left-mysteriously-paralyzed-unable-breathe.html	2017-06-07	Mail Online	Boy, 14, left mysteriously paralyzed and unable to breathe after sudden illness struck while he was mowing the lawn three weeks ago	C	C	A	G	G	D		N	N	N	N	N	N	Y	Y	N	N	N	N
121	http://www.independent.co.uk/life-style/health-and-families/cannabis-cbd-febrile-infection-related-epilepsy-syndrome-annalise-lujan-cannabidiol-a7770621.html	2017-06-03	Independent Online	Cannabis oil stops life-threatening seizures in girl, 12, with rare form of epilepsy	C	C	C	G	B	B		N	N	N	N	N	N	Y	Y	N	N	N	N
122	https://www.pressreader.com/canada/windsor-star/20170603/281655370038251	2017-06-03	Windsor Star	Fundraiser to help boy battling cancer	C	C	C	G	B	A		N	N	N	N	N	N	N	N	Y	N	N	N
123	https://www.theguardian.com/law/2017/may/31/british-parents-supreme-court-sending-sick-son-charlie-gard-to-us	2017-05-31	The Guardian	British parents go to supreme court over sending sick son to US	C	C	C	G	B	B		N	Y	N	Y	N	N	Y	N	N	Y	N	N
124	See doc 2 pg 177	2017-05-28	The Boston Globe	Does GoFundMe confirm our best — or our worst — assumptions about millennials?	B	C	E	E	H	E		N	N	N	N	N	N	N	N	N	N	N	N
125	http://www.dailymail.co.uk/news/article-4547970/Students-surprise-dying-teacher-bucket-list-trip.html	2017-05-27	Mail Online	Eighth grade students raise $11,000 so their terminal-cancer stricken teacher can take one last bucket-list trip to California	C	C	A	G	F	A		N	N	N	N	N	N	Y	Y	Y	N	N	N
126	https://www.pressreader.com/canada/times-colonist/20170523/textview	2017-05-23	Victoria Times Colonist	Blind woman nurses tiny horse back to health	E	C	A	G	G	D		N	N	N	N	N	N	N	N	N	N	N	N
127	http://www.dailymail.co.uk/news/article-4518738/Woman-got-botulism-gas-station-nacho-cheese.html	2017-05-18	Mail Online	Mother of three, 33, left paralyzed after eating nacho cheese from a gas station and getting botulism	C	C	C	G	B	B		N	N	N	N	N	N	Y	Y	N	N	N	N
128	Doc 2 pg 234	2017-05-15	Irish Daily Mail	I fear for my life if I don't get surgery for rare illness'	C	C	A	G	G	B		N	N	N	N	N	N	Y	Y	N	N	N	N
129	https://www.pressreader.com/canada/calgary-herald/20170513/281638190128012	2017-05-13	Calgary Herald	A Mother's Day wish: to never 'worry about cancer again'	C	C	A	G	B	A		N	Y	N	N	N	N	Y	N	N	N	N	N
130	https://www.pressreader.com/canada/ottawa-citizen/20170511/281517931039503	2017-05-11	Ottawa Citizen	Mom with cancer didn't expect to see 34th birthday; Farmer will ride tractor across Ontario to raise money for woman's children	C	C	A	G	G	A		N	N	N	N	N	N	Y	Y	Y	N	N	N
131	Doc 2 pg 247	2017-05-09	The Calgary Sun	Don't let illness become your career	E	C	B	G	A	D		N	N	N	N	N	N	N	N	N	N	N	N
132	http://www.dailymail.co.uk/tvshowbiz/article-4483224/Zayn-Malik-slips-luggage-trolley-NYC.html	2017-05-07	Mail Online	That's just how he rolls! Zayn Malik takes an unusual route as he slips through an empty luggage trolley to get inside a building in New...	E	C	B	G	G	A		N	N	N	N	N	N	Y	Y	N	N	N	N
133	http://www.dailymail.co.uk/news/article-4477888/Authorities-Woman-faked-cancer-online-scheme.html	2017-05-05	Mail Online	Alabama woman who faked terminal cancer for seven years is charged with stealing $38,000 in online donations	E	C	B	C, F	A	A		N	N	N	N	N	N	N	N	N	N	N	N
134	http://www.dailymail.co.uk/tvshowbiz/article-4475268/Zayn-Malik-leaves-Gigi-Hadid-s-apartment-New-York.html	2017-05-04	Mail Online	Hadid a bad day? Zayn Malik looks down in the dumps as he leaves Gigi's New York apartment... after suffering backlash over £120k charity...	E	C	A	G	A	A		N	N	N	N	N	N	Y	Y	N	Y	N	N
135	Doc 3 pg5	2017-04-12	The Independent	Parents lose court case to allow sick baby son to be treated in America	C	C	C	G	B	B		N	Y	N	Y	N	N	N	N	N	N	N	N
136	http://windsorstar.com/news/local-news/kaleb-houle-surrounded-by-family-friends-for-his-second-battle-with-cancer	2017-04-10	Windsor Star	Family, friends rally for boy battling cancer	C	C	A	G	D	A		N	Y	N	N	N	N	Y	Y	Y	N	N	N
137	http://www.dailymail.co.uk/news/article-4389784/High-Court-judge-rule-fate-baby-Charlie-today.html	2017-04-07	Mail Online	Baby Charlie's parents sob as court-appointed guardian tells judge that he should be allowed to die despite £1.2million raised to send him...	C	C	C	E	B	B		N	Y	N	Y	Y	Y	Y	N	N	Y	N	N
138	http://www.independent.co.uk/news/health/charlie-gard-genetic-disease-parents-high-court-give-him-a-chance-mitochondrial-depletion-syndrome-a7669566.html	2017-04-06	Independent Online	Charlie Gard: Parents of baby with rare genetic condition plead with high court judge to ‘give him a chance’	C	C	C	G	B	B		N	N	N	Y	N	N	N	N	N	N	N	N
139	Doc 3, pg 21	2017-04-05	The Daily Telegraph	Parents seek more funds to save sick baby	C	C	C	E	B	B		N	N	N	N	N	N	Y	N	N	Y	N	N
140	http://www.dailymail.co.uk/news/article-4378226/Charlie-Gard-s-parents-wait-day-learn-live.html	2017-04-04	Mail Online	Family of critically ill baby Charlie appeal for an EXTRA £100,000 despite smashing £1.2m target to send him for US treatment	C	C	A	E	B	B		N	Y	N	Y	N	Y	Y	Y	N	Y	N	N
141	http://nypost.com/2017/04/03/the-debilitating-disease-only-one-in-a-million-have/	2017-04-04	New York Post	Extraordinary lives These inspiring New Yorkers with rare diseases rise to the challenges they confront every day	C	C	A	G	B	B		N	N	N	N	N	N	Y	Y	N	Y	N	N
142	https://www.pressreader.com/usa/the-washington-post/20170404/283081299064372	2017-04-04	The Washington Post	Science whiz kid now coping with schizophrenia	C	C	A	G	B	B		N	Y	N	N	N	N	Y	N	N	Y	N	N
143	https://www.pressreader.com/canada/calgary-herald/20170403/281509341032136	2017-04-03	Calgary Herald	Couple races against time to plan whirlwind wedding; Couple who met over car transaction grapple with her Stage 4 cancer diagnosis	C	C	C	G	B	A		N	N	N	N	N	N	Y	Y	N	N	N	N
144	http://www.stltoday.com/news/local/education/mizzou-alumni-band-together-to-raise-awareness-about-mental-illness/article_996fb086-4eff-57d7-9ef6-ca5ffcc346a1.html	2017-04-02	St. Louis Post-Dispatch	Mizzou alumni band together to 'end stigma' around suicide, mental illness	E	C	A	G	D	D		N	N	N	N	N	N	Y	Y	Y	Y	N	N
145	http://www.dailymail.co.uk/news/article-4372672/Couple-close-raising-1-2m-baby-son-s-medical-treatment.html	2017-04-02	Mail Online	We're stunned, shocked and thrilled': Parents thank strangers and celebrities who raised £1.2m to send their sick baby to the US for...	C	C	A	G	B	B		N	N	N	Y	N	Y	Y	Y	N	Y	N	N
146	http://www.dailymail.co.uk/news/article-4373274/Did-woman-bared-scars-Beyonce-s-album-exaggerate.html	2017-04-02	Mail Online	Was the Beyonce Lemonade star who bared her mastectomy scars exaggerating her illness for fame? Supporters distance themselves over...	E	C	B	C, F	A	A		N	N	N	N	N	N	Y	Y	Y	N	N	N
147	http://www.dailymail.co.uk/news/article-4366470/Seven-month-old-baby-prepares-7th-heart-surgery.html	2017-03-30	Mail Online	A little trooper! Seven-month-old baby of New York state police officers is preparing for her SEVENTH heart surgery after being diagnosed...	C	C	C	G	B	B		N	N	N	N	N	N	Y	Y	N	N	N	N
148	https://www.pressreader.com/canada/toronto-star/20170331/282007557233203	2017-03-31	The Toronto Star	Helping kids unleash the superhero within; Family makes capes for children fighting cancer at Sick Kids	E	C	C	G	G	A		N	N	N	N	N	N	Y	Y	N	N	N	N
149	http://www.cbc.ca/news/canada/nova-scotia/incredible-new-mom-battles-flesh-eating-disease-days-after-giving-birth-1.4040953	2017-03-25	National Post	New mother battles flesh-eating disease; Nova Scotia	C	C	A	G	B	C		N	N	N	N	N	N	Y	N	N	N	N	N
150	http://www.timescolonist.com/news/local/jack-knox-rallying-for-a-family-facing-cancer-again-1.12631016	2017-03-23	Victoria Times Colonist	Rallying for a family facing cancer again	C	C	A	G	D	A		N	N	N	N	N	N	Y	Y	N	N	N	N
151	https://www.washingtonpost.com/news/to-your-health/wp/2017/03/18/a-father-went-to-the-hospital-with-stomach-pain-he-left-without-his-hands-and-feet/?utm_term=.10d867c10444	2017-03-23	Washington Post	A father went to the hospital with stomach pain. He left without his hands and feet.	C	C	C	G	B	B		N	N	N	N	N	N	Y	Y	N	N	N	N
152	http://www.dailymail.co.uk/news/article-4332398/Parents-battle-send-sick-son-America-treatment.html	2017-03-20	Mail Online	Devoted parents battling to save their seven-month-old son Charlie's life still need £800,000 to send him to America for treatment	C	C	A	G	B	B		N	N	N	N	N	N	Y	N	N	Y	N	N
153	https://www.thestar.com/yourtoronto/education/2017/03/20/teens-draw-on-experience-to-create-mental-health-program-for-high-schools.html	2017-03-20	The Toronto Star	Teens draw on experience to create mental health program for high schools	E	C	C	G	F	D		N	N	N	N	N	N	N	N	N	Y	N	N
154	http://www.dailymail.co.uk/news/article-4329338/Shelby-Smith-loses-six-fingers-two-toes-strep.html	2017-03-19	Mail Online	It was like something from a horror movie': Woman, 27, loses six fingers and two toes to virulent strep throat infection that nearly killed...	C	C	C	G	B	D		N	N	N	N	N	N	Y	Y	N	N	N	N
155	Doc 3 pg 90	2017-03-10	St. Louis Post-Dispatch	McKenna's health on the comeback trail	C	C	A	G	G	A		N	N	N	N	N	N	Y	Y	N	N	N	N
156	Doc 3 pg 92	2017-03-10	The New York Times	Full Frontal' Apologizes	C	C	C	G	G	A		N	N	N	N	N	N	Y	N	N	N	N	N
157	http://www.dailymail.co.uk/health/article-4298966/Girl-2-diagnosed-rare-Parkinson-s-style-disease.html	2017-03-09	Mail Online	The agony of the two-year-old girl 'trapped in her own body' by incredibly rare Parkinson's-like disease that affects just 130 people...	C	C	C	G	D	B		N	N	N	Y	N	N	Y	Y	Y	Y	N	N
158	https://www.washingtonpost.com/news/the-intersect/wp/2017/03/09/samantha-bees-show-singled-out-nazi-hair-at-cpac-one-of-the-jokes-targets-has-brain-cancer/?utm_term=.c59fb77cc77e	2017-03-09	Washington Post	Samantha Bee's show singled out 'Nazi hair' at CPAC. One of the joke's targets has brain cancer. ; "Full Frontal" has since apologized...GoFundMe campaign for his cancer treatment.	C	C	A	G	G	A		N	N	N	N	N	Y	Y	Y	N	N	N	N
159	https://www.pressreader.com/canada/calgary-herald/20170306/281556585617975	2017-03-06	Calgary Herald	Family of girl with cancer seek transplant in U.S	C	C	C	G	D	A		N	Y	N	N	N	N	Y	N	N	Y	N	N
160	http://montrealgazette.com/news/local-news/online-fundraising-for-medical-treatment	2017-03-04	Montreal Gazette	Crowdfunding A Cure, But What Is The True Cost?	A	B	E	A, B, C	H	E		N	N	N	N	N	N	N	N	N	N	N	N
161	https://www.pressreader.com/uk/daily-mail/20170304/281479276202770	2017-03-04	Daily Mail	A MONTH TO SAVE CHARLIE	C	C	C	G	B	B		N	N	N	Y	N	Y	Y	N	N	N	N	N
162	http://www.stltoday.com/lifestyles/health-med-fit/health/teen-goes-home-with-new-heart-and-lungs-after-st/article_c6817cfe-2a3d-5086-a5e4-3dbb06ddccfd.html	2017-03-03	St. Louis Post-Dispatch	Teen goes home with new heart and lungs after St. Louis docs perform rare transplant	C	C	C	G	B	D		N	N	N	N	N	N	Y	Y	N	N	N	N
163	http://www.stltoday.com/sports/other/media-views-ex-sportscaster-mckenna-battles-major-health-issues/article_d7b7ff1c-f1a6-50e0-b322-e48383df1fd3.html	2017-03-03	St. Louis Post-Dispatch	Media Views: McKenna battles major health issues, has 9 hours of surgery	C	C	A	G	G	A		N	N	N	N	N	N	Y	Y	Y	N	N	N
164	Doc 3 pg 124	2017-03-03	The Calgary Sun	Let's Help Greta	C	C	A	G	G	A		N	N	N	N	N	N	N	Y	Y	N	N	N
165	http://www.dailymail.co.uk/news/article-4276440/Parents-desperate-court-battle-let-baby-son-live.html	2017-03-02	Mail Online	Our desperate court battle to stop hospital turning off our baby's life support: Doctors say boy with rare genetic illness should be allowed...	C	C	A	G	B	B		N	Y	N	Y	N	Y	Y	Y	N	Y	N	N
166	http://www.dailymail.co.uk/news/article-4273672/Adorable-girl-two-hears-voice-time.html	2017-03-01	Mail Online	It's OK mama!' Heartwarming moment little girl, two, who was born deaf hears her own voice for the first time and comforts her weeping...	C	C	A	G	G	B		N	N	N	N	N	N	Y	Y	N	N	N	N
167	Doc 3 pg 134	2017-02-28	The Wall Street Journal	A National Right to Life	E	C	E	G	H	E		N	N	N	N	N	N	N	N	N	N	N	N
168	http://www.dailymail.co.uk/health/article-4253874/Boy-six-brain-tumor-given-eight-months-live.html	2017-02-23	Mail Online	Boy, six, is given eight months to live after he went to the hospital for snowboarding concussion - and scan revealed inoperable brain tumor	C	C	C	G	B	A		N	N	N	N	N	N	Y	Y	Y	N	N	N
169	http://www.dailymail.co.uk/news/article-4250340/Conjoined-twins-thriving-born-month.html	2017-02-22	Mail Online	Conjoined twins who share a pelvis and pair of legs are thriving after being born at a Texas hospital last month	C	C	A	G	G	B		N	N	N	N	N	N	Y	Y	N	N	N	N
170	https://www.pressreader.com/usa/the-washington-post/20170221/282630327416680	2017-02-21	The Washington Post	Good news if you're allergic to latex: A dog can be trained to alert you. Bad news: The price is high.	C	C	C	G	A	B		N	N	N	N	N	N	Y	N	N	N	N	Y
171	https://www.therecord.com/news-story/7142761-hopespring-launches-campaign-to-save-cancer-support-centre/	2017-02-16	Waterloo Region Record	HopeSpring launches campaign to save centre; 11-year-old whose mother has cancer says the support is vital	E	C	A	G	F	A		N	N	N	N	N	N	Y	Y	Y	Y	N	N
172	https://www.pressreader.com/ireland/irish-daily-mail/20170215/	2017-02-15	Irish Daily Mail	Cancer patient's video raises €626k for care	C	C	A	G	B	A		N	N	N	N	N	Y	Y	N	N	Y	N	N
173	http://www.mirror.co.uk/news/uk-news/tragic-toddler-who-250k-raised-9817017	2017-02-14	Mail Online	Girl, two, whose family raised £250,000 in record JustGiving appeal dies before being able to get to New York for 'last chance' treatment	E	C	A	G	B	A		N	N	N	N	N	Y	Y	Y	N	Y	N	N
174	http://www.dailymail.co.uk/health/article-4221318/Girl-6-dies-flu-Ohio.html	2017-02-13	Mail Online	Girl, 6, dies from flu in Ohio after the same strain killed four children in NYC	E	C	C	G	G	B		N	N	N	N	N	N	Y	Y	N	N	Y	N
175	http://www.dailymail.co.uk/news/article-4213382/Parents-charged-son-died-following-heart-transplant.html	2017-02-10	Mail Online	Parents charged 'after failing to give their 11-year-old son life-saving medication' after he had a heart transplant	E	C	C	G	G	B		N	N	N	N	N	N	Y	Y	N	N	N	N
176	https://www.washingtonpost.com/news/morning-mix/wp/2017/02/08/this-seemed-impossible-dog-food-recalled-after-euthanasia-drug-found-in-can/?utm_term=.e058de973191	2017-02-08	Washington Post	Dog food recalled after euthanasia drug found in can. One dog dead.	E	C	C	G	F	D		N	N	N	N	N	N	N	N	N	Y	N	N
177	https://www.pressreader.com/canada/montreal-gazette/20170207/281526520794636	2017-02-07	Montreal Gazette	Cancer is back, but he's not giving up; Young man with leukemia again turning to crowdfunding for experimental therapy	C	C	A	G	A	A		N	Y	N	Y	N	N	Y	Y	N	Y	N	N
178	https://www.washingtonpost.com/national/health-science/a-young-boy-a-devastating-brain-tumor-and-parents-who-will-do-anything/2017/02/06/8fe77d64-d6bf-11e6-9f9f-5cdb4b7f8dd7_story.html?utm_term=.b0631182cc0d	2017-02-07	Washington Post	A young boy, a devastating brain tumor and parents who 'will do anything'	C	C	A	G	B	A		N	N	N	Y	N	Y	Y	N	Y	N	Y	N
179	http://www.dailymail.co.uk/femail/article-4187930/James-McAvoy-donates-50-000-cancer-stricken-teen.html	2017-02-03	Mail Online	James McAvoy donates £50,000 to a cancer-stricken teen who has been given two years to live so she can have pioneering treatment in the US	C	C	A	G	B	A		N	N	N	N	N	N	Y	N	N	Y	N	N
180	http://www.dailymail.co.uk/femail/article-4187414/Cancer-boy-s-heartbreaking-decline-documented-mother.html	2017-02-03	Mail Online	Mother documents her three-year-old son's heartbreaking decline after 19 rounds of chemo for liver cancer leave him so weak he can't walk...	C	C	A	G	B	A		N	N	N	Y	N	N	Y	Y	N	Y	N	N
181	http://www.dailymail.co.uk/health/article-4185904/Meet-butterfly-boy-boy-lives-life-bandages.html	2017-02-02	Mail Online	Meet the 'butterfly boy': 14-year-old New Yorker who has spent a life in bandages because his skin is so fragile it falls off with the...	C	C	A	G	B	B		N	N	N	Y	N	N	Y	Y	Y	Y	N	N
182	https://www.pressreader.com/canada/windsor-star/20170125/281621010050824	2017-02-02	Windsor Star	A'burg rallies for teen with cancer	C	C	A	G	G	A		N	N	N	N	N	N	Y	N	Y	Y	N	N
183	http://www.dailymail.co.uk/news/article-4166006/Family-cancer-stricken-toddler-raise-record-250-000.html	2017-01-27	Windsor Star	Family of cancer-stricken toddler are 'humbled' after well-wishers raise a record £250,000 in 11 days to send her to America for urgent...	C	C	A	G	B	A		N	N	N	N	N	Y	Y	Y	N	Y	N	N
184	https://www.washingtonpost.com/news/education/wp/2017/01/26/students-rushed-to-help-a-coach-who-said-he-had-cancer-then-they-learned-his-story-was-a-lie/?utm_term=.e701dbe12cdd	2017-01-25	Mail Online	Students rushed to help a coach who said he had cancer. Then they learned his story was a lie.	E	B	B	C, F	G	A		N	N	N	N	N	N	Y	N	N	N	N	N
185	http://www.dailymail.co.uk/news/article-4157484/Family-dying-Ciara-Brill-taking-world.html	2017-01-25	Mail Online	Family of girl, 9, diagnosed with a fatal brain tumor and given just months to live are taking her to see the world - but haven't yet told...	C	C	C	G	C	A		N	N	N	N	N	N	Y	Y	N	N	N	N
186	https://www.washingtonpost.com/news/to-your-health/wp/2017/01/25/she-was-a-model-then-a-mysterious-digestive-disorder-starved-her-to-death/?utm_term=.ee760debcdb2	2017-01-25	Washington Post	She was a model. Then a mysterious digestive disorder starved her to death.	E	C	C	G	B	B		N	N	N	N	N	N	Y	Y	N	N	N	N
187	http://www.dailymail.co.uk/health/article-4152814/Tragedy-doctor-died-2-weeks-date.html	2017-01-24	Mail Online	Tragedy of pregnant doctor, 33, who died from rare symptomless heart condition less than 2 weeks before she was due - and the baby couldn't...	E	C	C	G	F	B		N	N	N	N	N	N	Y	Y	N	N	N	N
188	http://www.dailymail.co.uk/news/article-4153718/Kevin-MaBone-faked-cancer-surgery-court-date.html	2017-01-24	Mail Online	Teacher's aide faked cancer surgery so he could face charges in court - but still accepted $10,000 cash and a free car from sympathetic...	E	B	B	C, F	D	A		N	N	N	N	N	N	Y	N	N	N	N	N
189	http://www.dailymail.co.uk/health/article-4152460/Agony-3-week-old-boy-lost-60-skin.html	2017-01-24	Mail Online	Agony of 3-week-old boy who has lost 60% of his skin to rare disease - and now faces a life wrapped in bandages	C	C	A	G	B	B		N	N	N	N	N	N	Y	Y	N	Y	N	N
190	https://www.ocregister.com/2017/01/10/hb-man-brought-back-to-life-after-multiple-heart-attacks/	2017-01-16	The Orange County Register	Huntington Beach man overcomes silent killer	C	C	C	G	B	D		N	N	N	N	N	N	Y	Y	N	N	N	N
191	http://calgaryherald.com/news/local-news/calgary-family-pleas-for-donations-to-help-young-son-with-rare-blood-disease	2017-01-16	Calgary Herald	Family pleads for donations to help young son with rare blood disease	C	C	A	G	A, B	B		N	N	N	N	N	N	Y	Y	N	N	N	N
192	https://www.washingtonpost.com/news/early-lead/wp/2017/01/12/ezekiel-elliotts-subtle-season-long-gesture-to-a-young-fan-with-cancer/?utm_term=.65a6ada3a212	2017-01-15	Washington Post	Ezekiel Elliott's subtle season-long gesture to a young fan with cancer ; After an Ohio State fan in Massachusetts received a devastating...	E	C	C	G	B	A		N	N	N	N	N	N	Y	Y	N	N	Y	N
193	http://ottawacitizen.com/news/local-news/im-a-fighter-ex-rough-rider-rick-sowieta-hits-back-after-cancer-diagnosis	2017-01-15	The Ottawa Sun	I'M A Fighter'; Ex-Rough Rider hits back after cancer diagnosis	C	C	A	G	B, D	A		N	Y	N	Y	N	Y	Y	Y	N	Y	N	N
194	http://www.dailymail.co.uk/health/article-4103368/Girl-5-forced-spend-Christmas-hospital-slight-headache-turned-aggressive-brain-cancer.html	2017-01-09	Mail Online	Girl, 5, forced to spend Christmas in hospital after slight headache turned out to be aggressive brain cancer	C	C	A	G	B	A		N	N	N	N	N	N	Y	Y	N	Y	Y	N
195	https://www.pressreader.com/usa/star-tribune/20170108/281857233219612	2017-01-08	Star-Tribune	Faith and neighbors trump fire and illness	C	C	A	G	D	A		N	N	N	N	N	N	Y	Y	N	Y	N	N
196	https://www.ocregister.com/2017/01/06/cadillac-tramps-and-manic-hispanic-frontman-mike-gabby-gaborno-dies-at-51/	2017-01-05	The Orange County Register	Gabby Gaborno, frontman of Cadillac Tramps and Manic Hispanic, dies at 51	E	C	C	G	G	A		N	N	N	N	N	N	Y	N	N	N	N	N
197	Doc 3 pg 265	2017-01-05	The Orange County Register	Siblings determined to outduel cancer	C	C	A	G	B	A		N	N	N	N	N	N	Y	N	Y	N	N	N
198	http://www.dailymail.co.uk/health/article-4088188/Pregnant-cancer-patient-50-chance-life-gives-birth-healthy-QUADRUPLETS.html	2017-01-04	Mail Online	Pregnant cancer patient with 50% chance of life gives birth to healthy QUADRUPLETS	C	C	C	G	G	A		N	N	N	N	N	N	Y	Y	N	N	N	N
199	http://www.dailymail.co.uk/health/article-4082844/Couple-finally-conceive-suffering-4-miscarriages-discover-born-need-open-heart-surgery-soon-born.html	2017-01-02	Mail Online	Couple finally conceive after suffering 4 miscarriages - then discover their baby will need open heart surgery as soon as he is born	C	C	C	G	B	B		N	N	N	N	N	Y	Y	Y	N	N	N	N
200	https://www.thespec.com/news-story/5607038-burlington-woman-accused-of-faking-rare-illness-for-money/	2017-01-03	The Hamilton Spectator	Burlington woman accused of faking rare illness for money	E	B	B	C, F	A	B		N	N	N	N	N	N	N	N	Y	N	N	N
201	http://www.theobserver.ca/2016/12/30/province-refuses-to-pay-for-hamilton-youths-cancer-treatment-in-mexico	2016-12-31	The Toronto Star	Plea to province goes unanswered; Dad running out of funds to pay for son's cancer treatment	C	C	A	G	B	A		N	N	N	Y	N	N	Y	Y	N	N	N	N
202	https://www.nytimes.com/2016/12/28/arts/music/alphonse-mouzon-jazz-and-fusion-drummer-dies-at-68.html	2016-12-29	The New York Times	Alphonse Mouzon, Jazz and Fusion Drummer, Dies at 68	E	C	C	G	A	A		N	N	N	N	N	N	N	N	N	N	N	N
203	http://windsorstar.com/news/local-news/lessor-students	2016-12-20	Windsor Star	L'Essor fundraiser helps former student	C	C	A	G	G	A		N	N	N	N	N	N	Y	Y	Y	Y	N	N
204	https://www.pressreader.com/canada/windsor-star/20161212/281608125068253	2016-12-12	Windsor Star	Leamington teen hit with second rare cancer recovers from surgery	C	C	C	G	G	A		N	N	N	N	N	N	Y	N	N	N	N	N
205	http://www.cnn.com/2016/12/07/health/iyw-flash-mob-cancer-mom-trnd/index.html	2016-12-07	CNN	Flash mob brings love and money to mom battling cancer	C	C	A	G	D	A		N	N	N	N	N	N	Y	Y	Y	N	N	N
206	https://www.washingtonpost.com/news/to-your-health/wp/2016/12/03/minnesota-woman-with-rare-syndrome-develops-allergies-to-everything-including-her-husband/?utm_term=.62da809c331d	2016-12-03	Washington Post	Minnesota woman with rare illness develops allergies to everything — including her husband	C	C	A	G	A	B		N	N	N	N	N	N	Y	Y	N	Y	N	N
207	http://www.dailymail.co.uk/femail/article-3988490/Fogliaro-family-seek-treatment-Chloe-Burzynski-Clinic-Texas.html	2016-11-30	Mail Online	Brave little girl dodged a rare genetic disease at birth only to be diagnosed with an 'inoperable' brain tumour at age five	C	C	A	G	B	A		Y	N	N	Y	N	Y	Y	Y	N	Y	N	N
208	http://www.telegraph.co.uk/obituaries/2016/11/28/colonel-abrams-american-house-music-pioneer-noted-hit-trapped/	2016-11-29	The Daily Telegraph	Colonel Abrams	E	C	C	G	E	D		N	N	N	N	N	N	N	N	N	N	N	N
209	http://www.philly.com/philly/health/20161127_Hoping_to_see_again__local_woman_seeks_funds_for__15_000_device.html	2016-11-27	The Philadelphia Inquirer	Hoping to see again, local woman seeks funds for $15,000 device	C	A	A	A, D, F	A	B		Y	Y	Y	Y	N	N	Y	Y	N	Y	N	N
210	http://www.stltoday.com/news/local/metro/donations-keep-pouring-in-for-red-bud-ill-couple-who/article_44fbec1b-9f91-5b02-9b72-5173b256233b.html	2016-11-26	St. Louis Post-Dispatch	Donations keep pouring in for Red Bud, Ill., couple who got their repossessed car back	C	C	A	E	E	B		N	N	N	N	N	N	Y	Y	N	N	N	N
211	http://fox8.com/2016/11/24/parents-of-separated-twins-focus-on-gratitude-this-thanksgiving/	2016-11-24	CNN	Parents of separated twins focus on gratitude this Thanksgiving	C	C	A	G	B	B		N	N	N	N	N	N	Y	N	N	N	N	Y
212	Doc 4 pg 43	2016-11-17	The Hamilton Spectator	Signpost	C	C	C	G	G	A		N	N	N	N	N	N	Y	Y	Y	Y	N	N
213	Doc 4 pg 44	2016-11-17	The Boston Globe	Ad executives seek ways to change the message	B	A	E	G	H	E		N	N	N	N	N	N	N	N	N	N	N	N
214	http://torontosun.com/2016/11/16/sick-that-teen-must-find-hope-in-mexico-instead-of-ontario/wcm/ec54c9a1-64e7-41b5-9375-d401057679fb	2016-11-17	The Toronto Sun	No hope for me in Ontario'; Young cancer sufferer in Mexico for treatment	C	C	A	G	B	A		Y	Y	N	Y	N	Y	Y	Y	Y	Y	N	N
215	http://www.dailymail.co.uk/news/article-3929776/Tragic-teenager-dead-just-hours-sister-told-travel-America-life-saving-cancer-treatment.html	2016-11-12	Mail Online	Tragic teenager is found dead just hours after his sister was told she can travel to America for life-saving cancer treatment	C	C	C	G	G	A		N	N	N	N	N	N	Y	Y	N	N	N	N
216	https://www.washingtonpost.com/news/to-your-health/wp/2016/11/03/a-mysterious-polio-like-illness-kills-a-6-year-old/?utm_term=.04bb2fefe1dc	2016-11-03	Washington Post	More cases reported of a mysterious polio-like illness that killed a 6-year-old	E	C	C	G	G	B		N	N	N	N	N	N	Y	Y	N	N	N	N
217	http://www.dailymail.co.uk/health/article-3894068/Boy-6-dies-two-weeks-contracting-mysterious-polio-like-disease-sweeping-US.html	2016-11-01	Mail Online	Boy, 6, dies two weeks after contracting mysterious polio-like disease that is sweeping the US	E	C	A	G	B	B		N	N	N	N	N	N	Y	N	N	N	N	N
218	http://www.dailymail.co.uk/news/article-3892062/Abused-severely-underweight-dog-named-Grant-hospitalized-thrown-car-hunt-cruel-owner-launched.html	2016-10-31	Mail Online	Owner of abused dog named Grant who weighed just 6lbs and had fur so matted that he couldn't see is hunted after throwing the pet from a car...	E	C	A	G	F	D		N	N	N	N	N	N	Y	Y	N	N	N	N
219	http://www.dailymail.co.uk/news/article-3886524/Seven-month-old-boy-weighs-just-three-pounds-born-rare-form-dwarfism.html	2016-10-29	Mail Online	The Build-A-Bear baby: Boy born with rare form of dwarfism - weighing just over three pounds - has to wear specially made TOY clothes	C	C	A	G	G	D		N	N	N	N	N	N	Y	Y	N	N	N	N
220	https://www.insidehalton.com/news-story/6932049-burlington-woman-pleads-guilty-in-medical-fraud-case-given-conditional-discharge/	2016-10-28	The Hamilton Spectator	Burlington woman pleads guilty in medical fraud case; Online funding drive started in her name drew thousands in donations	E	B	B	C, F	A	D		N	N	N	N	N	N	Y	N	N	N	N	N
221	http://www.dailymail.co.uk/health/article-3874726/US-finally-grants-visa-Pakistani-girl-6-resort-surgery-America-combat-crippling-genetic-disease.html	2016-10-26	Mail Online	Is it too late? US finally grants visa to Pakistani girl, 6, for 'last resort' surgery in America - but only 24 hours ahead of time	C	C	A	G	E	D		N	N	N	N	N	N	Y	Y	N	Y	N	N
222	https://nypost.com/2016/10/24/cancer-made-me-broke/	2016-10-25	New York Post	CANCER MADE ME BROKE The Big C doesn't have to bankrupt you. There are ways to navigate the system to save your health - both physical and...	C	C	C	G	G	A		N	N	N	N	N	N	Y	N	N	N	N	N
223	https://nypost.com/2016/10/17/how-social-media-is-helping-me-fight-cancer/	2016-10-18	New York Post	Taking charge of her life The power of social media is helping one woman battle cancer	C	C	A	G	A	A		N	N	N	Y	N	N	Y	Y	N	Y	N	N
224	https://www.washingtonpost.com/news/post-nation/wp/2016/09/24/terminally-ill-14-year-old-fills-final-summer-with-friends-family-and-a-last-dance/?utm_term=.fc3510000c44	2016-09-24	Washington Post	Terminally ill 14-year-old fills final summer with friends, family and a 'last dance' ; Jerika Bolen died after deciding to stop medical...	E	C	C	G	G	D		N	N	N	N	N	N	Y	Y	N	N	N	Y
225	http://www.dailymail.co.uk/health/article-3804397/Cancer-stricken-British-girl-6-raised-180-000-come-treatment-remission.html	2016-09-23	Mail Online	Cancer-stricken British girl, 6, who raised $180,000 to come to US for experimental treatment is now in remission	C	C	A	G	B	A		N	N	N	Y	N	Y	Y	Y	N	Y	N	Y
226	http://www.stltoday.com/news/local/crime-and-courts/pickup-stolen-from-st-louis-firefighter-who-is-battling-brain/article_0a49318c-1c67-51c6-9342-1747f87d8813.html	2016-09-21	St. Louis Post-Dispatch	Pickup stolen from St. Louis firefighter who is battling brain cancer	C	C	C	G	B, D	A		N	N	N	N	N	N	Y	Y	N	Y	N	N
227	http://www.dailymail.co.uk/health/article-3785198/Patient-given-just-year-live-cancer-free-world-tumour-shrinking-drug.html	2016-09-21	Mail Online	Cancer patient who was given just 12 months to live sees his tumour VANISH after flying to America for life-saving drugs and stem cell...	C	C	C	G	B	A		N	N	N	Y	N	N	Y	N	N	Y	N	N
228	http://www.metronews.ca/vancouver.html?origin=24hour_vancouver/epaper/viewer.aspx?issue=62662016090700000000001001&page=4&article=6bf28651-458e-4e58-84fb-9e0f3897316e&key=hh5btrhj4zevttlfhbchcw==&feed=rss&google=1	2016-09-07	24 Hours Vancouver	Desperate woman crowd sources to fund private rehab	C	A	A	G	A	D		N	N	N	N	N	N	Y	Y	N	N	N	N
229	http://www.timescolonist.com/news/local/boy-4-diagnosed-with-same-cancer-that-struck-mother-when-she-was-teen-1.2336763	2016-09-04	Victoria Times Colonist	For mom who survived cancer, son's diagnosis is a nightmare; Esquimalt boy, 4, has same type of cancer his mother had when she was a teenager	C	C	A	G	G	A		N	N	N	N	N	N	Y	Y	N	N	Y	N
230	http://www.dailymail.co.uk/health/article-3770247/Boy-receives-breast-implants-treat-illness-covers-moles.html	2016-09-01	Mail Online	Four-year-old Atlanta boy undergoes 26 breast implant operations to treat rare illness that has seen his entire body covered in moles	C	C	C	G	B	D		N	N	N	N	N	N	Y	Y	N	N	N	N
231	https://www.wsj.com/articles/stem-cell-treatments-become-more-available-and-face-more-scrutiny-1472496352	2016-08-30	The Wall Street Journal	Health & Wellness -- Health Journal: Stem-Cell Therapy Is More Available, and Faces Scrutiny	E	C	C	G	A	B		Y	Y	N	Y	N	N	Y	N	N	Y	N	N
232	https://www.thespec.com/news-story/6823705-niagara-falls-teen-overcomes-the-odds-to-perform-at-the-world-tap-championships/	2016-08-26	The Hamilton Spectator	Niagara Falls teen overcomes the odds to perform at the World Tap Championships	C	C	C	G	G	B		N	N	N	N	N	N	Y	Y	N	Y	N	N
233	https://www.thestar.com/news/gta/2016/08/25/small-town-mayor-with-pancreatic-cancer-feels-betrayed-by-health-system.html	2016-08-26	The Toronto Star	Small-town mayor feels 'betrayed'; OHIP refuses to fund U.S.-based experimental cancer treatment	C	C	A	G	E	A		N	Y	N	Y	Y	Y	Y	Y	N	Y	N	N
234	http://www.lfpress.com/2016/08/24/ive-been-sentenced-to-die-cancer-stricken-ontario-mayor-rips-wynne	2016-08-25	The Toronto Sun	Mayor bleepin' tweetin' mad; Cancer sufferer launches verbal attack on health ministry	C	C	C	G	G	A		N	N	N	N	N	Y	Y	Y	N	Y	N	N
235	http://ottawacitizen.com/news/local-news/woman-who-battled-cancer-during-pregnancy-hits-two-year-milestone-faces-new-challenges	2016-08-20	Ottawa Citizen	Cancer patient hits milestone, faces new challenges	C	C	A	G	D	A		N	N	N	N	N	N	N	N	Y	N	N	N
236	https://www.thespec.com/news-story/6809433-mom-raised-20k-for-sick-daughter-then-her-story-began-to-unravel/	2016-08-15	The Hamilton Spectator	Mom raised $20K for sick daughter. Then her story began to unravel	E	B	B	C, F	B	A		N	N	N	N	N	N	N	N	Y	N	N	Y
237	https://www.thespec.com/news-story/6807771--he-wasn-t-afraid-neal-danne-speaks-out-about-his-son-finnigan/	2016-08-13	The Hamilton Spectator	He wasn't afraid': Neal Danne speaks out about his son, Finnigan	E	C	C	G	D	B		N	N	N	N	N	N	Y	Y	N	N	N	N
238	https://www.washingtonpost.com/news/morning-mix/wp/2016/07/28/beauty-queen-shaved-head-faked-chemo-in-lucrative-2-year-masquerade-as-cancer-patient/?utm_term=.00ec043185a2	2016-07-30	Washington Post	Beauty queen shaved head, faked chemo in lucrative 2-year masquerade as cancer patient	E	B	B	C, F	A	A		N	N	N	N	N	N	Y	N	Y	N	N	N
239	https://www.washingtonpost.com/national/health-science/want-to-enroll-in-a-clinical-trial-nih-database-is-huge--but-lacks-a-few-key-details/2016/07/26/52e5eda8-4518-11e6-88d0-6adee48be8bc_story.html?utm_term=.3074885192f8	2016-07-27	The Washington Post	NIH clinical trials database faulted for missing details	E	C	E	A, F	H	E		N	Y	N	Y	N	N	N	N	N	N	N	N
240	https://www.pressreader.com/canada/times-colonist/20160726/281522225449894	2016-07-26	Victoria Times Colonist	Disabled, but denied federal assistance; Severely ill Esquimalt woman turns to lawyers and her MP in next step of prolonged fight for...	C	C	A	G	B	B		N	N	N	N	N	N	Y	N	N	N	N	N
241	http://www.ajc.com/sports/college/tech-great-greg-gathers-dire-need-kidney-transplant/ceSJ3fZfAk8MpeM8iRSlaM/	2016-07-21	The Atlanta Journal-Constitution	ON THE GEORGIA TECH BEAT: 'Faith' bolsters ailing Gathers: Ex-football star awaits 2nd kidney transplant, tries to remain upbeat.	C	C	A	G	D	B		N	N	N	N	Y	Y	Y	Y	N	N	N	N
242	https://www.thestar.com/news/insight/2016/07/17/singer-john-codys-last-song-before-losing-his-voicebox.html	2016-07-17	The Toronto Star	Singer John Cody's last song before losing his voicebox	E	C	A	G	A	A		N	N	N	N	N	N	N	N	N	Y	N	N
243	https://www.thespec.com/news-story/6764874--i-ll-never-give-up-family-clings-to-hope-as-baby-tristan-battles-brain-cancer/	2016-07-13	The Hamilton Spectator	"I'll never give up": Family clings to hope as baby Tristan battles brain cancer	C	C	C	G	G	A		N	N	N	Y	Y	N	Y	Y	Y	N	N	N
244	https://www.therecord.com/sports-story/6764319-local-nhl-players-give-back-on-and-off-the-ice/	2016-07-13	Waterloo Region Record	Local NHLers give back; Youths learn from pros both on, off the ice and not just about hockey	C	C	A	G	G	A		N	N	N	N	N	N	Y	Y	Y	N	N	N
245	https://www.pressreader.com/ireland/irish-daily-mail/20160712/281797103328409	2016-07-12	Irish Daily Mail	I was bitten by a tick and now I need €100k treatment	C	C	A	G	A	B		N	N	N	N	N	N	Y	Y	N	Y	N	N
246	Doc 4 pg 211	2016-07-09	Irish Daily Mail	€100,000 raised to help brave Ben	C	C	A	G	B	A		N	N	N	N	N	N	Y	Y	N	Y	N	N
247	http://www.timescolonist.com/news/local/jack-knox-pender-island-s-domino-trail-of-cancer-injustice-1.2297455	2016-07-08	Victoria Times Colonist	A domino trail of cancer injustice	C	C	A	G	D	A		N	N	N	N	N	N	Y	N	N	N	N	N
248	http://www.charlotteobserver.com/news/local/article87200002.html	2016-07-07	The Hamilton Spectator	He gave her a ring - she gave him a kidney	C	C	C	G	B	B		N	N	N	N	N	N	Y	Y	N	N	N	Y
249	https://www.winnipegfreepress.com/sports/hockey/jets/two-years-latefor-jets-campand-thrilled-about-it-385480281.html	2016-07-05	Winnipeg Free Press	Just happy to be here... Really	C	C	A	G	G	A		N	N	N	N	N	N	Y	N	Y	Y	Y	Y
250	http://www.dailymail.co.uk/health/article-3669914/Young-woman-begged-Dignitas-insect-bite-left-agony-decade-finally-begins-treatment-kind-hearted-strangers-donated-50-000.html	2016-07-01	Mail Online	Young woman who begged to go to Dignitas after insect bite left her in agony for a decade finally begins treatment in US after kind-hearted strangers donated £50,000	C	C	A	G	B	B		Y	Y	N	Y	Y	N	Y	Y	N	N	N	N
251	http://www.philly.com/philly/living/weddings/20160703_Weddings__Karen_Frager_and_Lonnie_Brown.html	2016-06-28	The Philadelphia Inquirer	Weddings: Karen Frager and Lonnie Brown	D	C	C	G	F	A		N	N	N	N	N	N	Y	N	N	N	N	N
252	https://www.winnipegfreepress.com/local/former-winnipegger-uses-humour-to-encourage-prostate-exams-383577521.html	2016-06-20	Winnipeg Free Press	Laughing in the face of death	C	C	C	G	A	A		N	N	N	N	N	N	Y	Y	N	N	N	N
253	https://www.pressreader.com/usa/the-washington-post/20160614/283463550585413	2016-06-14	The Washington Post	Should crowdsourcing decide which patients get a treatment and which ones don't?	C	B	B	A, D, F	G	D		N	Y	N	Y	Y	Y	N	N	N	N	N	N
254	http://www.dailymail.co.uk/news/article-3636877/Family-British-teenager-struck-rare-form-cancer-trying-raise-1m-treated-America-NHS-refused-operate.html	2016-06-11	Mail Online	Family of British teenager struck by rare form of cancer make desperate plea for help raising £1m to have her treated in America after the NHS refused to operate	C	C	A	G	B	A		N	N	N	N	Y	N	Y	Y	N	Y	N	N
255	https://www.theguardian.com/music/2016/may/31/surfer-blood-guitarist-thomas-fekete-dies-at-age-27	2016-05-31	The Guardian	Surfer Blood guitarist Thomas Fekete dies at age 27	E	C	C	G	B	A		N	N	N	N	N	N	Y	Y	N	N	N	N
256	https://www.washingtonpost.com/posteverything/wp/2016/05/25/extreme-athletes-take-major-risks-should-we-pay-for-them/?utm_term=.00da0a82f136	2016-05-26	Washington Post	Extreme athletes take major risks. Should we pay for them?	E	B	C	D, F	B	D		N	N	N	N	N	N	N	N	N	N	N	N
257	http://montrealgazette.com/news/local-news/lyme-disease-sufferers-hoping-for-changes-to-protocols	2016-05-24	Montreal Gazette	The fight to be believed; Sufferers say they feel abandoned by medical system	C	C	C	G	A	B		N	N	N	N	N	N	N	N	N	Y	N	N
258	https://www.pressreader.com/canada/times-colonist/20160513/281964606939185	2016-05-13	Victoria Times Colonist	Stem-cell guidelines aim to reassure	E	C	C	A	D	B		N	Y	N	Y	N	N	N	N	N	N	N	N
259	https://www.washingtonpost.com/news/morning-mix/wp/2016/05/10/this-sweet-7-year-old-gave-his-hair-to-cancer-patients-then-life-took-a-devastatingly-ironic-turn/?utm_term=.a59530e3671b	2016-05-11	Washington Post	This sweet 7-year-old gave his hair to cancer patients, then life took a devastating turn	C	C	A	G	B	A		N	N	N	N	N	N	Y	Y	N	N	N	N
260	http://www.dailymail.co.uk/tvshowbiz/article-3569506/Ryan-Gosling-seen-time-announced-partner-Eva-Mendes-lost-brother-Carlos-cancer.html	2016-05-02	Mail Online	Still grieving: Ryan Gosling is seen for first time since it was announced his partner Eva Mendes lost her brother Carlos to cancer	E	C	C	G	G	A		N	N	N	N	N	N	Y	N	N	N	N	N
261	http://www.dailymail.co.uk/news/article-3547882/Idaho-senator-DEFENDS-parents-refusal-allow-daughter-doctor-religious-beliefs-revealed-untreated-birth-defect-require-new-lungs-heart-survive.html	2016-04-19	Mail Online	Idaho senator DEFENDS parents refusal to allow daughter to see doctor over religious beliefs as it is revealed untreated birth defect will...	C	C	A	G	B	B		N	N	N	N	N	N	Y	Y	N	N	N	N
262	http://www.dailymail.co.uk/news/article-3546167/Teen-forced-undergo-cancer-treatment-says-new-mass-found.html	2016-04-18	Mail Online	Teenager who was forced by the courts to undergo chemotherapy against her will reveals her cancer has RETURNED	C	C	A	G	G	A		N	N	N	N	N	N	Y	Y	N	N	N	N
263	http://www.dailymail.co.uk/news/article-3534658/Pregnant-mother-delayed-life-saving-cancer-treatments-save-unborn-child-gives-birth-healthy-baby-boy.html	2016-04-11	Mail Online	Pregnant mother who delayed life-saving cancer treatments to save unborn child gives birth to healthy baby boy	C	C	A	G	G	A		N	N	N	N	N	N	Y	Y	Y	N	N	N
264	http://www.dailymail.co.uk/health/article-3534087/Couple-America-s-uterus-transplant-failed-yeast-infection-reveal-MOTHER-44-serve-surrogate.html	2016-04-11	Mail Online	Couple who had America's first uterus transplant which failed due to yeast infection reveal her MOTHER, 44, will now serve as their surrogate	C	C	C	G	B	B		N	N	N	N	N	N	Y	Y	N	N	N	N
265	Doc 5 pf 42	2016-04-07	24 Hours Vancouver	Bone marrow drive held	C	C	C	G	G	A		N	N	N	N	N	N	Y	N	N	Y	N	N
266	http://thestarphoenix.com/news/local-news/facing-harsh-chemotherapy-man-with-aggressive-brain-tumour-clinging-to-quality-of-life	2016-04-04	Star Phoenix	Fundraising for cancer patient; Alternatives to chemotherapy are helping, but cost thousands a month	C	C	A	G	D	A		N	N	N	N	N	N	Y	Y	N	N	N	N
267	http://www.philly.com/philly/news/20160402_Cherry_Hill_teens_perform_to_help__quot_super_hero_quot__fight_cancer.html	2016-04-02	The Philadelphia Inquirer	Cherry Hill teens perform to help 'superhero' fight cancer	C	C	A	G	D	A		N	N	N	N	N	N	Y	N	N	Y	N	N
268	http://torontosun.com/2016/03/18/afghan-interpreter-one-step-closer-to-dream/wcm/8ec3f084-04f2-4323-9243-bb3d68028e23	2016-03-19	The Toronto Sun	Interpreter gets his trip; Chance at a visa getting better as appointment nears	E	C	A	G	A	A		N	N	N	N	N	N	Y	Y	N	N	N	N
269	http://torontosun.com/2016/03/17/future-cop-looks-out-of-the-box-in-cancer-fight/wcm/26aebef5-c372-4267-bab0-5eee13939867	2016-03-18	The Edmonton Sun	Won't give up on dream; Plan to be a cop derailed by cancer diagnosis	C	C	A	G	A	A		N	N	N	N	N	N	Y	Y	N	Y	N	N
270	http://www.dailymail.co.uk/travel/travel_news/article-3495479/Denise-Griggi-returns-home-Britain-falling-ill-US.html	2016-03-16	Mail Online	British tourist who fell ill and was 'trapped' in the US returns home after risking her life on a commercial flight (but she still faces a...	C	C	A	G	G	B		N	N	N	N	N	N	Y	N	N	Y	N	N
271	https://www.pressreader.com/canada/toronto-star/20160316/281500750362775	2016-03-16	The Toronto Star	Moms still waiting for federal action on EI sick benefits; Liberal government urged to live up to pledge to end legal battle that has...	E	C	C	G	B, D	A		N	N	N	N	N	N	N	N	N	N	N	N
272	https://www.ocregister.com/2016/03/10/san-clemente-swimmer-weston-rowan-challenges-cancer-face-to-face/	2016-03-11	The Orange County Register	Accepting the challenge ; Weston Rowan was moments away from the biggest swim meet of his young career, then came the diagnosis no one ever expected.	C	C	C	G	B	A		N	N	N	N	N	N	Y	Y	N	N	N	Y
273	http://www.dailymail.co.uk/health/article-3484722/America-s-uterus-transplant-FAILED-doctors-reveal-just-days-recipient-spoke-joy.html	2016-03-10	Mail Online	America's first ever uterus transplant is removed just two days after infertile recipient spoke out about her joy and hopes for a 'miracle...	C	C	C	G	B	B		N	Y	N	Y	Y	N	Y	Y	N	N	N	N
274	https://www.nytimes.com/2016/03/06/sports/rare-illness-sidelines-university-of-california-volleyball-player-for-now.html	2016-03-06	The New York Times	Rare Illness Sidelines University of California Volleyball Player, For Now	C	C	A	G	B	B		N	N	N	N	N	N	Y	N	N	Y	N	N
275	http://windsorstar.com/news/local-news/tree-hugging-windsor-woman-returns-home-after-grim-diagnosis	2016-03-04	Windsor Star	Tree-hugging woman given one year to live	C	C	C	G	G	A		N	N	N	N	N	N	Y	Y	Y	N	N	N
276	https://www.pressreader.com/canada/edmonton-journal/20160302/281586649682728	2016-03-02	Edmonton Journal	Dying Spruce Grove woman flying home thanks to donors; Family faced bill of up to $40,000 for Medivac flight from Toronto	C	C	A	G	D	A		N	Y	N	Y	N	N	Y	N	N	N	N	N
277	http://www.metronews.ca/news/vancouver/2016/02/22/bc-man-battling-leukemia-facing-million-dollar-hospital-bill.html	2016-02-23	The Hamilton Spectator	B.C. man battling leukemia facing million-dollar hospital bills in U.S.	C	C	A	G	G	A		N	N	N	Y	N	N	Y	Y	N	N	N	N
278	http://www.dailymail.co.uk/travel/travel_news/article-3452767/British-woman-TRAPPED-America-falling-ill-visiting-daughter-racking-300-000-medical-bills-not-covered-insurance.html	2016-02-18	Mail Online	British woman TRAPPED in America after falling ill while visiting her daughter and racking up £300,000 in medical bills not covered by her...	C	C	A	G	B, D	B		N	N	N	N	N	N	Y	Y	N	Y	N	N
279	https://www.pressreader.com/canada/times-colonist/20160217/textview	2016-02-17	Victoria Times Colonist	Former singer Vanity dies at 57	E	C	C	G	A	B		N	N	N	N	N	N	Y	N	N	N	N	Y
280	http://nationalpost.com/entertainment/movies/edmonton-boy-diagnosed-with-cancer-was-the-first-to-see-deadpool-thanks-to-ryan-reynolds-himself	2017-02-17	National Post	Edmonton boy with cancer was first to see deadpool	C	C	A	G	G	A		N	N	N	Y	N	N	Y	Y	N	N	N	N
281	Doc 5 pg 100	2016-02-16	New York Post	Obituary Tragic Vanity's farewell	E	C	C	G	A	B		N	N	N	N	N	N	Y	N	N	N	N	Y
282	https://www.winnipegfreepress.com/local/pppppppppppppppppppppp-pppppppppppppppppppppp-368708861.html	2016-02-13	Winnipeg Free Press	Music, love best medicine for woman fighting lupus	C	C	C	G	B	B		N	N	N	N	N	N	Y	N	N	N	N	N
283	https://www.bostonglobe.com/metro/regionals/south/2016/02/12/plymouth-police-rally-around-big-john-horse/uAli2PrnviLC6Vrg8ls6qK/story.html	2016-02-12	The Boston Globe	Plymouth police rally around Big John the horse	E	C	C	G	G	D		Y	N	N	N	N	N	Y	Y	N	N	N	N
284	https://www.thespec.com/news-story/6272878--we-just-pray-this-horror-is-gone-says-dad-of-toddler-with-rare-cancer/	2016-02-11	The Hamilton Spectator	We just pray this horror is gone,' says dad of toddler with rare cancer	C	C	A	G	G	A		N	N	N	N	N	N	Y	Y	Y	N	N	Y
285	https://www.bostonglobe.com/metro/regionals/south/2016/02/05/plymouth-police-rally-around-big-john-horse/obpcZKwxYN9WwwDdgqosjI/story.html	2016-02-05	The Boston Globe	Plymouth police rally around Big John the horse	E	C	C	G	F	D		Y	N	N	N	N	N	Y	Y	N	N	N	N
286	http://www.dailymail.co.uk/news/article-3421449/Michigan-girl-15-suffered-near-fatal-toxic-shock-syndrome-caused-tampon-walking-talking-again.html	2016-01-28	Mail Online	Michigan girl, 15, who suffered near-fatal toxic shock syndrome caused by a tampon is walking and talking again	C	C	C	G	B	B		N	N	N	N	N	N	Y	Y	N	N	N	N
287	https://www.thespec.com/news-story/6244750-muskoka-town-with-heart-rallies-for-boy-with-cancer/	2016-01-22	The Hamilton Spectator	Muskoka town with heart rallies for boy with cancer	C	C	A	G	E	A		N	N	N	N	N	N	Y	N	Y	Y	N	N
288	http://www.philly.com/philly/sports/20160121_Downingtown_West_enjoying_another_stellar_hoops_season.html	2016-01-21	The Philadelphia Inquirer	Downingtown West enjoying another stellar hoops season	C	C	C	G	G	B		N	N	N	N	N	N	Y	Y	Y	N	N	N
289	Doc 5 pg 132	2016-01-20	Tampa Bay Times	CITY UNITES TO HELP GET GOOD COP TO HOSPITAL	C	C	A	G	G	A		N	N	N	N	N	N	Y	N	N	Y	N	Y
290	http://www.philly.com/philly/health/kidshealth/20160115_Teens__kidney_stones_linked_to_poor_hydration.html	2016-01-15	The Philadelphia Inquirer	Teens' kidney stones linked to poor hydration	E	C	C	G	F	B		Y	N	N	N	N	N	Y	N	N	N	N	N
291	https://www.thestar.com/news/gta/2016/01/11/former-soccer-prodigy-finds-hope-through-rap.html	2016-01-12	The Toronto Star	Soccer prodigy's knack for rap relieves cancer; Throughout seven-year battle, resilient Richmond Hill teen vows that he'll 'never give up'	C	C	A	G	A	A		N	N	N	N	N	N	Y	Y	N	N	N	N
292	http://windsorstar.com/news/local-news/eight-year-old-holds-hockey-tournament-for-cousin-with-cancer	2016-01-08	Windsor Star	Delivering a check against cancer; Eight-year-old holds hockey tournament to help sick cousin	C	C	A	G	B	A		N	N	N	N	N	N	Y	Y	Y	N	N	N
293	http://edmontonsun.com/2016/01/07/donations-are-pouring-in-for-edmonton-family-who-must-travel-to-florida-for-cancer-treatment-for-8-year-old-son/wcm/39b3fe33-250e-43df-9b1a-46a08f3b4619	2016-01-08	The Edmonton Sun	We are floored'; Parents of young cancer patient grateful for support	C	C	A	G	B	A		N	N	N	N	N	N	Y	Y	N	N	N	N
294	http://edmontonsun.com/2015/12/30/tait-edmonton-oilers-alumni-take-on-firefighters/wcm/6fb759e7-ef0d-4bc0-833e-5691e1be238c	2015-12-31	The Edmonton Sun	Hockey players to fundraise for firefighter	C	C	C	G	G	A		Y	Y	N	Y	N	N	Y	Y	Y	Y	N	N
295	https://www.theguardian.com/society/2015/dec/26/cancer-treatment-crowdfunding-health-insurance-financial-burden	2015-12-26	The Guardian	How crowdfunding became a lifeline for cancer patients struggling with debt	A	A	A	G	A, D	A		N	N	N	N	N	N	Y	N	N	N	N	N
296	http://www.lfpress.com/2015/12/18/sutcliffe-theres-an-inherent-unfairness-in-charity-at-a-donors-impulse-compared-to-broad-based-government-programs--but-a-lot-of-benefits-too	2015-12-19	The London Free Press	What gives with charitable acts?; There's an inherent unfairness in charity at the donor's impulse compared to broad-based government...	E	B	E	D	H	E		N	N	N	N	N	N	N	N	N	N	N	N
297	http://www.dailymail.co.uk/news/article-3365128/No-one-benefits-people-dying-Syrian-scientist-refugee-Ed-Norton-raised-450k-speaks-against-violence.html	2015-12-17	Mail Online	Cancer stricken Syrian refugee scientist who touched the hearts of thousands lands in the US, learns Ed Norton has raised 450k for him and...	C	C	A	G	E	A		N	N	N	N	N	N	Y	Y	N	N	N	N
298	http://www.tampabay.com/news/holiday-hopes-migrant-mother-hopes-for-disney-respite-after-cancer-battle/2258161	2015-12-18	Tampa Bay Times	REASONS TO SURVIVE; As a migrant worker battles cancer, she goes back to the fields with her eyes fixed on her family and their success.	C	C	A	G	E	A		N	N	N	N	N	N	Y	N	N	N	Y	N
299	https://www.pressreader.com/canada/the-hamilton-spectator/20151217/281496455235948	2015-12-17	The Hamilton Spectator	Youngster fighting back after massive stroke damages brain; Amid the sorrow, family is encouraged by compassion shown by the community	C	C	A	G	G	B		N	N	N	N	N	N	Y	Y	Y	N	N	N
300	http://www.dailymail.co.uk/femail/article-3363159/Four-year-old-cancer-sufferer-told-doctors-wouldn-t-live-Christmas-celebrates-weekend.html	2015-12-16	Mail Online	Oh I wish it could be Christmas every day! Four-year-old cancer sufferer who was told by doctors that she wouldn't live to see the holiday now celebrates it every weekend	C	C	C	G	B	A		N	N	N	N	N	N	Y	Y	Y	N	Y	N
301	http://www.dailymail.co.uk/news/article-3359351/Edward-Norton-raises-390-000-Michigan-bound-Syrian-refugee-lost-wife-missile-strike-diagnosed-stomach-cancer.html	2015-12-14	Mail Online	This story moved me to tears': Edward Norton raises $390,000 for Michigan-bound Syrian refugee who lost his wife in a missile strike and...	C	C	A	G	E	A		N	N	N	N	N	N	Y	Y	N	N	N	N
302	http://www.dailymail.co.uk/tvshowbiz/article-3357612/American-Horror-Story-star-Rose-Siggins-dies-age-43-kidney-stone-surgery.html	2015-12-12	Mail Online	American Horror Story star Rose Siggins dies aged 43 after kidney stone surgery	E	C	C	G	G	B		N	N	N	N	N	N	Y	Y	N	N	N	Y
303	http://thestarphoenix.com/health/women/graves-disease	2015-12-10	Star Phoenix	Hope in battle with eye disease	C	C	C	G	D	B		N	N	N	N	N	N	Y	Y	N	N	N	N
304	http://www.dailymail.co.uk/news/article-3353355/Mother-three-38-delayed-cancer-treatment-deliver-fourth-child-dies-just-days-baby-born.html	2015-12-09	Mail Online	Mother of three, 38, who delayed cancer treatment to deliver her fourth child dies just a few days after the baby was born	E	C	A	G	G	A		N	N	N	N	N	N	Y	Y	N	N	N	N
305	https://www.thespec.com/news-story/6165623-child-killer-who-confessed-to-mississauga-boy-rapes-will-die-in-prison/	2015-12-09	The Hamilton Spectator	Child killer who confessed to Mississauga boy rapes will die in prison	E	C	C	G	A	B		N	N	N	N	N	N	Y	N	N	N	N	N
306	http://www.dailymail.co.uk/news/article-3351300/A-terminally-ill-seven-year-old-inspired-entire-Canadian-town-celebrate-Christmas-early-not-live-December-24-died.html	2015-12-08	Mail Online	Terminally-ill seven-year-old boy who inspired an entire town to have Christmas early so he could enjoy it dies from a brain tumor	E	C	C	G	G	A		N	N	N	N	N	N	Y	Y	N	Y	N	N
307	http://www.dailymail.co.uk/femail/article-3349601/Brave-teen-underwent-life-saving-gastric-surgery-rare-medical-condition-left-morbidly-obese-begins-radiation-therapy-treat-SECOND-brain-tumor.html	2015-12-07	Mail Online	Brave teen who underwent life-saving gastric surgery after rare medical condition left her morbidly obese begins radiation therapy to treat...	E	C	C	G	B	A		N	N	N	N	N	N	N	N	N	N	N	N
308	https://www.washingtonpost.com/news/inspired-life/wp/2015/12/01/on-this-giving-tuesday-a-provocative-new-approach-that-takes-the-emotion-out-of-charity/?utm_term=.919f1883d371	2015-12-01	Washington Post	This provocative new approach to giving can help you save more lives with your money	E	B	C	A	B	D		N	Y	N	Y	N	N	N	N	N	N	N	N
309	http://www.stltoday.com/news/local/metro/friends-see-support-swell-when-using-crowdfunding-site-to-help/article_b7a297e5-6f40-5f86-b6db-c7a709e6b215.html	2015-11-29	St. Louis Post-Dispatch	Friends see support swell when using crowdfunding site to help famlies in need	E	C	A	G	E	D		N	N	N	N	N	N	Y	Y	N	Y	Y	N
310	http://windsorstar.com/opinion/columnists/jarvis-im-not-going-to-spend-my-last-days-angry	2015-11-27	Windsor Star	I'm not going to spend my last days angry, mother of four says	C	C	A	G	G	A		N	Y	N	Y	N	N	Y	Y	N	Y	Y	N
311	http://www.dailymail.co.uk/news/article-3333422/Former-New-York-Giants-linebacker-Quincy-Monk-dies-cancer-36.html	2015-11-25	Mail Online	Former New York Giants linebacker Quincy Monk dies of cancer at 36	E	C	C	G	A	A		N	N	N	N	N	N	Y	Y	N	Y	N	N
312	http://www.dailymail.co.uk/health/article-3331887/Girl-8-diagnosed-BREAST-CANCER-thought-youngest-person-disease.html	2015-11-24	Mail Online	Girl, 8, diagnosed with BREAST CANCER is thought be the youngest person to ever have the disease	C	C	A	G	D	A		N	N	N	N	N	N	Y	Y	N	N	N	N
313	http://www.nydailynews.com/life-style/new-york-fashion-model-fighting-cancer-role-model-article-1.2441387	2015-11-21	New York Daily News	Bald and beautiful - cancer can't stop her	C	C	C	G	A	A		N	N	N	Y	N	N	Y	Y	N	N	N	N
314	https://www.washingtonpost.com/news/inspired-life/wp/2015/11/21/how-a-tinder-date-led-a-woman-to-give-her-kidney-to-a-stranger/?utm_term=.ef2fb0ee744c	2015-11-21	Washington Post	How a Tinder date led a woman to give her kidney to a stranger	C	C	C	G	B	B		N	N	N	N	N	N	Y	Y	N	N	N	Y
315	Doc 5 pg 249	2015-11-20	The Calgary Sun	Family raising funds for costly treatment in U.S	C	C	A	G	B	A		N	N	N	N	N	Y	Y	N	N	N	N	N
316	http://www.dailymail.co.uk/news/article-3319362/Help-pours-homeless-man-pranked-McDonald-s-worker-threw-water-face-video-went-viral.html	2015-11-15	Mail Online	Help pours in for homeless man who was pranked by a McDonald's worker who threw water in his face in video that went viral	E	C	C	G	E	D		N	N	N	N	N	N	Y	Y	N	N	N	N
317	https://www.bostonglobe.com/magazine/2015/11/12/how-use-your-professional-expertise-help-charities/4nljLUUBeaBy6xdNJ9MozO/story.html	2015-11-15	The Boston Globe	How to use your professional expertise to help charities	B	A	E	G	H	E		N	N	N	N	N	N	N	N	N	N	N	N
318	http://www.dailymail.co.uk/news/article-3317446/Terminally-ill-child-Eliza-family-spent-546-days-quarantine.html	2015-11-14	Mail Online	She's running out of time, but we haven't run out of hope': Terminally ill child and her family have now spent 546 days under self-imposed...	C	C	A	G	B	B		N	Y	N	Y	N	Y	Y	Y	Y	Y	N	N
319	http://www.dailymail.co.uk/health/article-3316974/We-ve-got-seven-days-save-son-s-life-Family-desperate-raise-125-000-treatment-NHS-refuses-life-saving-cancer-treatment-Ashya-King.html	2015-11-13	Mail Online	We've got seven days to save our son's life': Family desperate to raise £125,000for treatment in the US after NHS refuses the same life-saving cancer treatment that helped Aysha King	C	C	A	G	B	A		Y	Y	N	Y	N	Y	Y	Y	N	Y	N	N
320	http://www.tampabay.com/news/education/k12/school-community-rally-for-winding-waters-teacher-with-cancer/2252505	2015-11-06	Tampa Bay Times	SCHOOL, COMMUNITY RALLY FOR SICK TEACHER; The STEM lab educator at Winding Waters K-8 suffers from cancer.	C	C	A	G	G	A		N	N	N	N	N	N	Y	Y	Y	N	Y	N
321	http://torontosun.com/2015/11/05/ohip-putting-boy-through-hoops-for-needed-surgery/wcm/55a21d88-e04e-4929-a3f7-4c2ab7c0f618	2015-11-06	The Toronto Sun	Family deserves better \ OHIP wrangling over treatment	C	C	A	G	B	B		N	Y	N	N	Y	N	Y	Y	N	N	N	N
322	http://www.dailymail.co.uk/news/article-3304746/Mother-desperately-raises-money-send-baby-girl-born-29-weeks-weighing-just-1200g-America-treatment.html	2015-11-05	Mail Online	She can't pick up a toy, it's heartbreaking': Mother desperately raises money to send her baby girl born at 29 weeks and weighing just...	C	C	A	G	B	B		N	N	N	N	N	N	Y	Y	N	Y	N	N
323	https://www.thespec.com/news-story/6082590-he-was-raped-by-a-child-killer-now-it-s-time-to-take-my-life-back-/	2015-11-05	The Hamilton Spectator	He was raped by a child killer. Now, it's 'time to take my life back'	E	C	C	G	D	B		N	N	N	N	N	N	Y	N	N	N	N	N
324	https://www.bostonglobe.com/lifestyle/names/2015/11/04/fans-rally-arounf-nrbq-bass-player-joey-spampinato-battles-cancer/7dm350vr5xVVFvE3Lg9VKK/story.html	2015-11-05	The Boston Globe	Ex-NRBQ bassist Spampinato has cancer	C	C	A	G	G	A		N	N	N	N	N	N	Y	Y	N	Y	N	N
325	Doc 6 pg 27	2015-11-03	The New York Times	Lesbians' Tougher Fertility Test	C	C	C	G	A	D		N	N	N	N	N	N	Y	N	N	N	N	N
326	https://www.thespec.com/news-story/6034383-7-000-attend-early-christmas-parade-for-cancer-stricken-evan/	2015-10-26	The Hamilton Spectator	7,000 attend early Christmas parade for cancer stricken Evan	C	C	A	G	G	A		N	N	N	N	N	N	Y	Y	N	N	Y	N
327	https://www.thestar.com/news/gta/2015/10/24/small-town-of-st-george-ont-honours-dying-boy-with-one-last-christmas.html	2015-10-25	Waterloo Region Record	Town of St. George honours dying boy with 'one last Christmas'	C	C	C	G	G	A		N	N	N	N	N	N	Y	Y	N	N	N	N
328	https://www.washingtonpost.com/news/inspired-life/wp/2015/10/22/this-veteran-lost-his-house-to-the-bank-after-losing-his-wife-to-alzheimers-then-something-amazing-happened/?utm_term=.f993c79d5cfb	2015-10-23	Washington Post	This veteran lost his house to the bank after losing his wife to Alzheimer's. Then something amazing happened ; Johnnie Hodges Sr. was ruined financially by his wife's illness	E	C	A	G	E	B		N	N	N	N	N	N	Y	Y	N	Y	N	Y
329	http://www.tampabay.com/opinion/columns/hooper-for-local-fitness-instructor-cancer-makes-a-village/2250948	2015-10-23	Tampa Bay Times	CANCER MAKES A VILLAGE' FOR INSTRUCTOR	C	C	A	G	G	A		N	N	N	N	N	N	Y	N	Y	N	N	N
330	https://www.thespec.com/news-story/5974411-early-christmas-created-for-cancer-stricken-boy/	2015-10-23	The Hamilton Spectator	Early Christmas created for cancer-stricken boy	C	C	C	G	G	A		N	N	N	N	N	N	Y	Y	N	N	N	N
331	http://www.dailymail.co.uk/news/article-3284693/Town-holds-Christmas-early-seven-year-old-boy-dying-brain-cancer-doctors-warn-family-doesn-t-long-left.html	2015-10-22	Mail Online	Town holds Christmas early for seven-year-old boy dying of brain cancer after doctors warn his family he doesn't have long left	C	C	C	G	G	A		N	N	N	N	N	N	Y	Y	N	N	N	N
332	http://www.stltoday.com/sports/college/mizzou/mizzou-rallies-around-assistant-coach-s-daughter/article_b24ab6c0-f050-546b-ac37-65fee68dc78e.html	2015-10-16	St. Louis Post-Dispatch	MU rallies around assistant coach's daughter	C	C	A	G	G	A		N	N	N	N	N	N	Y	Y	Y	N	N	N
333	https://www.theglobeandmail.com/life/giving/crowdfunding-opens-the-gates-for-under-the-radar-projects/article26825151/	2015-10-16	The Globe and Mail	They owe it all to their fans	B	C	C	G	A	A		N	N	N	N	N	N	Y	N	N	N	N	N
334	https://www.ocregister.com/2015/10/14/group-raises-enough-to-order-allergen-detecting-dog-for-girl/	2015-10-15	The Orange County Register	Group raises enough to order allergen-detecting dog for girl	C	C	A	G	G	B		N	N	N	N	N	N	Y	Y	Y	Y	N	N
335	https://www.thespec.com/news-story/5950292-burlington-dad-heads-to-mexico-for-ms-treatment-before-he-s-too-far-gone-/	2015-10-08	The Hamilton Spectator	MS patient heading to Mexico for treatment; Chris Graham, 40, raising funds for promising but unproven therapy	C	C	A	G	A	B		Y	Y	N	Y	N	N	Y	Y	N	Y	N	N
336	https://www.ocregister.com/2015/10/12/help-wanted-aliso-viejo-family-needs-a-four-legged-lifesaver/	2015-10-08	The Orange County Register	Help wanted: A four-legged lifesaver ; Aliso Viejo parents are raising funds to buy an allergy-detecting dog for their 5-year-old daughter...	C	C	A	G	B	B		N	N	N	N	N	N	Y	Y	Y	Y	Y	N
				A	2	7	147	6	39	165	Y	21	38	4	63	10	31	279	199	61	89	19	19
				B	9	14	15	1	136	121	N	315	298	332	273	326	305	57	137	275	247	317	317
				C	235	315	161	17	1	3
				D	1	0	0	4	35	34
				E	89	0	13	7	12	13
				F	0	0	0	18	14	0
				G	0	0	0	307	93	0
				H	0	0	0	0	13	0
				Total	336	336	336	360	343	336	Total	336	336	336	336	336	336	336	336	336	336	336	336
											% Yes	0.0625	0.113095	0.0119048	0.1875	0.0297619	0.0922619	0.830357	0.592262	0.181548	0.264881	0.0565476	0.0565476
											% No	0.9375	0.886905	0.988095	0.8125	0.970238	0.907738	0.169643	0.407738	0.818452	0.735119	0.943452	0.943452

## Sheet: Data - Unrelated
Coding Entry	1	2	3	4	5
1	https://www.npr.org/2017/06/18/533402814/when-medical-bills-stack-up-many-turn-to-crowdsourcing-sites	2017-06-18	NPR	When Medical Bills Stack Up, Many Turn To Crowdsourcing Sites	n
2	See doc 1 pg 41	2017-09-18	NBC News	Remarkable Act of Kindness and Divine Coincidence	n
3	https://www.usnews.com/news/best-states/texas/articles/2017-08-09/the-latest-donors-in-cancer-scam-would-get-their-money-back	2017-08-10	The Province	The Latest: Donors in cancer scam would get their money back	n
4	See doc 2 pg 82	2017-07-04	CNN	North Korea Launches Ballistic Missile; Trump versus the Media; Trump on the World Stage; New Jersey Governor's Approval Rating Plummet...	n
5	Doc 3 pg 187	2017-01-26	Fox News	Immigration Policy in Focus; Non-Stop Protesting; Outrageous Hollywooders; Radical Behavior	n
6	Doc 3 pg 235	2017-01-12	Fox News	Fake News of Trump Examined; ObamaCare Repeal Discussed; Asking Chicagoans What Obama Could Have Done Better	n
7	Doc 4 pg 106	2016-10-05	CBS News	Right now it`s time to show you some of this morning`s headlines from around the globe.	n
8	http://transcripts.cnn.com/TRANSCRIPTS/1609/20/sn.01.html	2016-09-20	CNN Headline News	NY, NJ Bombings: Suspect Arrested, Survives Shootout; Upcoming Topics at the U.N. General Assembly; The Use of Telemedicine	n
9	Doc 4 pg 126	2016-09-13	CNN	Clinton: Damage Control On Health; Trump Turns Tables On Clinton; Chances Of A Fed Rate Hike Slip; Sky High View Of The Windy City; Syria...NCAA Pulls Championship Events From North Carolina; Kaepernick Kneels Again During National Anthem. Aired 5:30-6a ET	n
10	https://www.wsj.com/articles/jessica-richman-wants-people-to-track-their-microbiomes-1445911357	2015-10-26	The Wall Street Journal	Jessica Richman Wants People to Track Their Microbiomes; The uBiome CEO explains what you can learn from paying attention to the microbes in...	n
11	http://transcripts.cnn.com/TRANSCRIPTS/1705/18/ptab.01.html	2017-05-18	CNN Headline News	5-year-old Boy Vanishes After Disneyland Trip With Dad/Woman Chokes to Death During Oral Sex. Aired 8-9p ET	n
12	Doc 3 pg 67	2017-03-10	ABC News	ELIZABETH VARGAS (ABC NEWS)	n
13	https://www.seattletimes.com/nation-world/school-gardens-food-rescues-are-helping-nevadas-hungry/	2017-10-06	The Seattle Times	School gardens, food ‘rescues’ are helping Nevada’s hungry	n
14	http://abc7chicago.com/stars-lend-personal-jets-for-puerto-rico-hurricane-relief/2457733/	2017-09-26	ABC 7	Stars lend personal jets for Puerto Rico hurricane relief	n
15	https://www.forbes.com/sites/susanadams/2017/09/26/the-next-billion-dollar-startups-2017/#61d7464c4447	2017-09-26	Forbes	The Next Billion-Dollar Startups 2017	n
16	https://www.washingtonpost.com/news/to-your-health/wp/2017/09/22/the-most-courageous-person-i-knew-man-buries-wife-then-daughter-she-died-trying-to-save/?utm_term=.9855237fc8fc	2017-09-25	Washington Post	She chose to die so she could have a baby. Now her husband has to bury them both.	n
17	http://www.dailymail.co.uk/tvshowbiz/article-4910714/Lisa-Spoonauer-died-accidental-overdose-painkiller.html	2017-09-22	Mail Online	Clerks star Lisa Spoonauer 'died from accidental overdose of painkiller during battle with cancer	n
18	http://myfox8.com/2017/09/23/angel-the-miracle-baby-mother-battling-cancer-while-pregnant-defies-the-odds/	2017-09-22	CNN	Mother battling cancer defies the odds	n
19	http://www.tampabay.com/news/education/college/staring-at-the-cost-of-college-some-ask-the-internet-to-help-pay-the-bills/2337640	2017-09-18	Tampa Bay Times	STUDENTS TAKE UP CROWDFUNDING; As college costs rise, some use the Internet to seek help getting a degree.	n
20		2017-09-13	The Seattle Times	A year later, Dakota Access pipeline protests changed people	n
21		2017-09-12	WNBC	Age Matters When It Comes to Screening for Cervical Cancer	n
22	https://www.nytimes.com/2017/09/10/business/media/nonprofits-donors-marketing.html	2017-09-11	The New York Times	To Sell Themselves to Donors, Nonprofits Are Turning to the Pros	n
23	https://www.usatoday.com/story/opinion/2017/09/01/medicare-all-only-health-care-proposal-meets-trump-standards-carol-paris-column/579683001/	2017-09-01	USA Today	Medicare for all is the only health care proposal that meets Trump's standards	n
24	http://www.dailymail.co.uk/news/article-4838852/Texas-judge-warns-rising-water-Harvey-brings-rain.html	2017-08-30	Mail Online	East Texas residents are warned river levels could rise to 82 FEET as the Army is forced to open reservoir floodgates after Harvey's trail...	n
25	https://www.wsj.com/articles/roundup-of-form-d-regulatory-filings-august-28-1503959200	2017-08-28	WSJ Pro Venture Capital	Roundup of Form D Regulatory Filings--August 28	n
26	https://www.nytimes.com/2017/08/18/nyregion/women-of-sex-tech-unite.html	2017-08-20	The New York Times	Women of Sex Tech, Unite	n
27	See doc 1, pg 132	2017-08-14	ABC News	STRESS BUSTERS	n
28	http://www.stltoday.com/news/local/metro/for-years-a-webster-groves-man-has-been-drawn-to/article_241686ee-0e89-5a00-a96f-f3a7072fb0d2.html	2017-08-14	St. Louis Post-Dispatch	For 20 years, a Webster Groves man has been drawn to this bridge	n
29	https://www.nytimes.com/2017/08/07/world/europe/for-parents-of-children-like-charlie-gard-learning-to-redefine-hope.html	2017-08-08	The New York Times	Parents of the Critically Ill 'Redefine Hope'	n
30	http://www.bbc.com/news/world-us-canada-40828608	2017-08-07	BBC	The Canadian city where addicts are allowed to inject	n
31	http://nationalpost.com/entertainment/why-spinning-hobbies-like-dungeons-dragons-into-dollars-is-the-new-side-hustle	2017-07-29	National Post	Dungeons; dollars AND; How spinning hobbies into a career makes sense in a world where marching up to a CEO and delivering a firm handshake...	n
32	http://www.nbc12.com/story/35991303/restaurant-report-website-alerts-health-departments-to-restaurant-sickness-reports	2017-07-27	NBC12 Online	Restaurant Report: Website alerts health departments to sickness reports	n
33	http://www.dailymail.co.uk/news/article-4730214/Secrets-judge-parking-ticket-mercy-gone-viral.html	2017-07-25	Mail Online	EXCLUSIVE: Meet the parking ticket judge whose mercy has made him an internet star - thanks to the heart-wrenching stories of the accused...	n
34	https://www.pressreader.com/usa/tampa-bay-times/20170718/281492161368856	2017-07-18	Tampa Bay Times	UNDER FIRE, ZOO SHIPS TIGERS; Despite a judge's order not to move any, 19 of Dade City's Wild Things' big cats arrive in Oklahoma.	n
35	http://abc7chicago.com/weather/fox-river-crests-but-flood-fears-continue-in-algonquin/2225677/	2017-07-17	WLS Chicago	Libertyville farm may be lost after family cancels flood insurance for medical bills	n
36	http://denver.cbslocal.com/2017/07/12/rocky-flats-cancer-health/	2017-07-12	CBS 4 Denver	Former Rocky Flats Neighbors Share Health Horror Stories	n
37	http://www.wfsb.com/story/35788957/liberty-bank-surprise-squad-helps-family-in-southington	2017-06-29	CNN	Liberty Bank Surprise Squad helps family	n
38	See doc 2 pg 115	2017-06-26	National Post	U.S. seeks data science for airport scanning; Algorithms needed to ID concealed items	n
39	See doc 2 pg 117	2017-06-24	The Boston Globe	A loss in the family	n
40	https://beta.theglobeandmail.com/news/national/what-happened-to-lionel-desmond-investigation/article35328037/?ref=http://www.theglobeandmail.com&	2017-06-17	The Globe and Mail	THE WAR THAT WOULDN'T END	n
41	See doc 2 pg 159	2017-06-11	The Atlanta Journal-Constitution	WHO IS REALITY WINNER?	n
42	https://www.bostonglobe.com/business/talking-points/2017/06/01/former-sec-commissioner-returns-boston-law-firm/c5jPe5QiVS9zdELwEtRSvO/story.html	2017-06-02	The Boston Globe	Former SEC commissioner returns to Boston law firm	n
43	https://www.washingtonpost.com/news/powerpost/paloma/daily-202/2017/05/25/daily-202-five-fresh-setbacks-for-republicans-who-just-can-t-catch-a-break/59262502e9b69b2fb981db8f/	2017-05-25	Washington Post	The Daily 202: Five fresh setbacks for Republicans, who just can't catch a break ; Only one relates to Russia	n
44	http://www.dailymail.co.uk/news/article-4539766/Clerks-actress-Lisa-Spoonauer-died-degenerative-disease.html	2017-05-24	Mail Online	Clerks actress Lisa Spoonauer died at age 44 after battle against degenerative disease	n
45	http://www.dailymail.co.uk/news/article-4530782/Chelsea-Manning-s-sister-delighted-sibling-free.html	2017-05-22	Mail Online	EXCLUSIVE: 'I'm delighted she's free.' Sister of Chelsea Manning, who reveals she is suffering from breast cancer, says her sibling has a...	n
46	Doc 2 pg 238	2017-05-13	The Globe and Mail	An animated journey	n
47	Doc 2 pg 253	2017-05-05	Reuters	Reuters Daybook/Friday	n
48	Doc 2 pg 262	2017-05-05	The Atlanta Journal-Constitution	Hot tickets	n
49	Doc 2 pg 268	2017-05-04	Reuters	Reuters Daybook/Friday	n
50	https://www.nytimes.com/2017/04/08/nyregion/neediest-cases-global-reach.html	2017-04-09	The New York Times	Lifting Hope, With Global Reach	n
51	Doc 3 pg 50	2017-03-25	The Calgary Sun	Pet store pays it forward to charities	n
52	https://www.nytimes.com/2017/03/14/arts/missing-richard-simmons-podcast.html	2017-03-15	The Hamilton Spectator	Missing Richard Simmons,' the morally suspect podcast	n
53	http://www.timescolonist.com/life/islander/our-community-development-firm-invests-in-people-1.10972838	2017-03-05	Victoria Times Colonist	Development firm invests in people	n
54	Doc 3 pg 132	2017-03-01	The Wall Street Journal	Roundup of Form D Regulatory Filings--March 1	n
55	http://www.timescolonist.com/our-community-volunteers-honoured-for-service-1.6553416	2017-01-08	Victoria Times Colonist	Volunteers honoured for service	n
56	Doc 3 pg 276	2017-01-03	The Wall Street Journal	The Roundup	n
57	http://www.philly.com/philly/news/new_jersey/20161231_N_J__honors_trooper_who_died_from_illness_linked_to_9_11.html	2016-12-31	The Philadelphia Inquirer	N.J. honors trooper who died from illness linked to 9/11	n
58	http://edmontonjournal.com/storyline/edmonton-food-scene-matures-with-infusion-of-life-near-rogers-place	2016-12-28	The Edmonton Sun	Stay hungry, Edmonton; Food was there to comfort us in 2016	n
59	http://www.philly.com/philly/business/Are-You-a-Super-Forecaster-The-Good-Judgment-Project-Needs-You.html	2016-12-27	The Philadelphia Inquirer	Are you a super-forecaster? The Good Judgment Project needs you	n
60	https://www.forbes.com/sites/antoinegara/2016/12/22/the-biggest-hedge-fund-paydays-of-2016-from-charter-communications-to-natural-gas/#75cb682a5acf	2016-12-22	Forbes	The Biggest Hedge Fund Paydays Of 2016, From Charter Communications To Natural Gas	n
61	https://www.forbes.com/sites/tanyaklich/2016/12/03/how-the-ceos-of-forbes-next-billion-dollar-startups-stay-on-top-of-business-17-productivity-tips-for-2017/#394a4ea576b8	2016-12-03	forbes	How The CEOs Of FORBES' Next-Billion Dollar Startups Stay On Top Of Business: 17 Productivity Tips For 2017	n
62	Doc 4 pg 21	2016-11-28	The Wall Street Journal	The Roundup	n
63	https://www.pressreader.com/usa/new-york-daily-news/20161118/281578060251651	2016-11-18	New York Daily News	Pit bull an-grrr management Training plan gets 3-time killer off Death Row	n
64	https://www.bostonglobe.com/business/2016/11/16/hill-holliday-advertising-industry-face-bold-reinvention/LAQEMt3NJ2b3omlfIEKqcM/story.html	2016-11-16	The Boston Globe	Advertising industry faces a tough reinvention	n
65	https://www.forbes.com/sites/tanyaklich/2016/11/14/21-tips-for-aspiring-entrepreneurs-from-forbes-next-billion-dollar-startups/#5f40edbb7e3a	2016-11-14	Forbes	21 Tips For Leading A Growing Company From FORBES' Next Billion-Dollar Startups	n
66	Doc 4 pg 62	2016-11-10	Tampa Bay Times	WANT TO FEEL BETTER? MOVE FORWARD, HELP	n
67	Doc 4 pg 64	2016-11-08	Forbes	NEXT BILLION-DOLLAR STARTUPs	n
68	Doc 4 pg 79	2016-10-31	The Wall Street Journal	The Roundup	n
69	Doc 4 pg 92	2016-10-30	The Calgary Sun	Fashion Calgary gala a fabulous evening out	n
70	https://www.thespec.com/living-story/6898828-not-pleased-with-all-the-pink/	2016-10-06	The Hamilton Spectator	Not pleased with all the pink	n
71	Doc 4 pg 109	2016-09-26	The Wall Street Journal	Roundup of Form D Regulatory Filings--Sept. 26	n
72	http://www.timescolonist.com/life/islander/our-community-honour-terry-fox-at-annual-run-1.2341045	2016-09-11	Victoria Times Colonist	Honour Terry Fox at annual run	n
73	http://www.blacktownsun.com.au/story/4153777/just-what-we-need-a-smart-belt-that-tells-us-weve-eaten-too-much/	2016-09-08	Washington Post	Just what we need, a smart belt that tells us we've eaten too much ; Meet the "Welt" — it's short for "wellness belt."	n
74	https://nypost.com/2016/08/28/high-school-principal-goes-viral-with-her-inspiration/	2016-08-28	New York Post	A school where miracles happen Principal's success went viral	n
75	Doc 4 pg 177	2016-08-09	The Calgary Sun	Sleep tight ...; Family at a loss after being forced from home by bedbugs	n
76	http://static-ssl.uk.businessinsider.com/a-growing-body-of-evidence-suggests-doctors-can-diagnose-diseases-based-on-the-sound-of-patients-voices-2016-7	2016-07-01	The Boston Globe	In the Lab	n
77	Doc 4 pg 224	2016-07-01	Reuters	Evening Message	n
78	Doc 4 pg 227	2016-06-30	The Boston Globe	Can you diagnose disease from the sound of a voice?	n
79	https://www.wsj.com/articles/the-coronation-1465579233	2016-06-10	The Wall Street Journal	The Coronation; Top Democrats line up behind Mrs. Clinton.	n
80	http://ottawacitizen.com/entertainment/local-arts/ottawa-filmmakers-dream-girl-premieres-at-white-house	2016-05-28	Ottawa Citizen	Dream come true; Ottawa filmmaker's doc premières at the white house	n
81	https://www.thestar.com/news/gta/2016/04/28/building-an-innovation-nation-of-young-leaders.html	2016-04-28	The Toronto Star	Building an innovation nation of young leaders	n
82	Doc 5 pg 29	2016-04-12	The Wall Street Journal	The 10-Point. A personal, guided tour to the best scoops and stories every day in The Wall Street Journal, from Editor in Chief Gerard Baker.	n
83	Doc 5 pg 50	2016-03-23	Reuters	Reuters Lifestyle & Entertainment, March 23, 1500 GMT/1100 ET	n
84	https://www.thespec.com/opinion-story/6383652-what-does-the-sharing-economy-mean-for-hamilton-/	2016-03-10	The Hamilton Spectator	Hamilton and the sharing economy; Not-for-profit sector could benefit from new model	n
85	https://www.wsj.com/articles/walking-billboards-for-patient-centered-care-1457111109	2016-03-04	The Wall Street Journal	Walking Billboards for Patient-Centered Care; Regina Holliday has an innovative way to push for patient-centered health care: She paints...	n
86	https://www.washingtonpost.com/local/social-issues/the-mystery-of-why-the-best-african-american-figure-skater-in-history-went-bankrupt-and-lives-in-a-trailer/2016/02/25/a191972c-ce99-11e5-abc9-ea152f0b9561_story.html?utm_term=.5c40b041a718	2016-02-29	Washington Post	The best African American figure skater in history is now bankrupt and living in a trailer	n
87	https://www.reuters.com/article/us-health-discoveries-gamers/online-gamers-beat-supercomputers-at-rna-modeling-idUSKCN0VP2TR	2016-02-16	Reuters	Online gamers beat supercomputers at RNA modeling	n
88	Doc 5 pg 109	2016-02-12	USA Today	News from across the USA	n
89	https://www.nytimes.com/2016/01/15/nytnow/your-friday-briefing-donald-trump-academy-awards-wikipedia.html?mtrref=www.google.ca&gwh=797B518BECE6C3A10AE373C6A0829D50&gwt=pay	2016-01-15	NYTimes.com	Your Friday Briefing: Donald Trump, Academy Awards, Wikipedia	n
90	https://www.winnipegfreepress.com/local/Saudi-orphans-365325661.html	2016-01-15	Winnipeg Free Press	Rescued Somali orphans arrive - Were facing deportation from Saudi Arabia to troubled homeland	n
91	http://www.dailymail.co.uk/news/article-3385898/Dog-owner-charged-animal-cruelty-taking-cancer-stricken-yellow-Lab-Buxton-down.html	2016-01-05	Mail Online	Dog owner found guilty of animal cruelty after taking his beloved cancer-stricken yellow Lab Buxton to be put down	n
92	https://www.statnews.com/2015/12/28/plates-silverware-health/	2015-12-30	The Boston Globe	A smarter table ; High-tech utensils and plates can help manage disease, control weight	n
93	https://www.washingtonpost.com/news/the-intersect/wp/2015/12/22/whatever-happened-to-the-15-people-the-internet-hated-most-in-2015/?utm_term=.0984fb5c149e	2015-12-29	The Hamilton Spectator	What happened to the 15 people the Internet hated most in 2015?	n
94	http://www.philly.com/philly/business/20151221_Donations_of_time__money_can_benefit_veterans__foster_children.html	2015-12-21	The Philadelphia Inquirer	Donations of time, money can benefit veterans, foster children	n
95	https://news.blogs.nytimes.com/2015/12/07/morning-agenda-a-revolving-door-helps-banks-displace-fannie-and-freddie/?mtrref=www.google.ca&gwh=31E111BB9C7C4B1B11437970AEC1DCAA&gwt=pay	2015-12-07	The New York Times	Morning Agenda: A Revolving Door Helps Banks Displace Fannie and Freddie	n
96	https://www.forbes.com/sites/corinnejurney/2015/12/03/martin-shkreli-twitter-and-moving-markets-in-140-characters-or-less/#687a8f3d17cc	2015-12-03	Forbes	Martin Shkreli , Twitter And Moving Markets In 140 Characters Or Less	n
97	https://www.washingtonpost.com/news/the-intersect/wp/2015/11/25/10-internet-moments-of-2015-that-we-wish-we-could-forget/?utm_term=.a2d23a671ce2	2015-11-25	The Hamilton Spectator	10 Internet moments of 2015 we wish we could forget	n
98	Doc 5 pg 254	2015-11-16	St. Louis Post-Dispatch	Education Digest	n
99	http://www.startribune.com/the-new-who-report-on-red-and-processed-meat-is-not-likely-to-cure-us-say-the-experts/340210121/	2015-11-05	Star-Tribune	WHY WE’RE THE WURST // The new WHO report citing risks of red, processed meat is not likely to cure us.	n
100	https://blogs.wsj.com/venturecapital/2015/11/04/the-daily-startup-3q-a-record-for-networking-systems-management-investments/	2015-11-04	The Wall Street Journal	The Daily Startup: 3Q a Record for Networking, Systems Management Investments	n
101	https://blogs.wsj.com/cio/2015/11/02/the-morning-download-hewlett-packard-enterprise-debuts-as-cloud-reshapes-it/	2015-11-02	CIO Report	The Morning Download: Hewlett Packard Enterprise Debuts as Cloud Reshapes IT	n
102	Doc 6 pg 37	2015-10-27	Reuters	REUTERS BUSINESS NEWS SCHEDULE AT 1830 GMT/2:30 PM ET	n
103	Doc 6 pg 41	2015-10-27	Reuters	REUTERS BUSINESS NEWS SCHEDULE AT 1500 GMT/11 AM ET	n
104	http://www.afimacglobal.com/pmartin/2015/10/23/article-by-wall-street-journal-the-morning-risk-report-ship-lawsuit-underlines-duty-of-care-risk/	2015-10-23	Risk & Compliance Journal	The Morning Risk Report: Ship Lawsuit Underlines ‘Duty of Care’ Risk	n
105	https://www.washingtonpost.com/news/the-intersect/wp/2015/10/21/how-an-industry-of-amazon-entrepreneurs-pulled-off-the-internets-craftiest-catfishing-scheme/?utm_term=.a9d845809261	2015-10-21	Washington Post	How an industry of 'Amazon entrepreneurs' pulled off the Internet's craftiest catfishing scheme ; The great Amazon catfish goes well beyond buying fake reviews — though that's part of it, frequently.	n
106	http://ottawacitizen.com/travel/adventures-in-abruzzo-the-big-move-to-italy-gets-a-little-bumpy	2016-03-26	Ottawa Citizen	The big move to italy gets a little bumpy	n
107	https://www.pressreader.com/usa/the-atlanta-journal-constitution/20170716/	2017-07-16	The Atlanta Journal-Constitution	Be wary of donating, even to friends and family	n
108	http://workingwomanreport.com/folk-singing-free-spirit-finds-business-success-with-natural-lip-balm/	2016-01-10	The Philadelphia Inquirer	Kitchen Therapy	n
109	Doc 4 pg 179	2016-08-07	The Boston Globe	Middleborough students lifting for cancer	n
110	https://www.theglobeandmail.com/news/british-columbia/music-fest-crowdfunds-drug-checking-machine-amid-fentanyl-overdose-crisis/article31220110/	2016-08-02	The Globe and Mail	Music fest crowdfunds drug-checking machine amid fentanyl-overdose crisis	n
111	https://www.nytimes.com/2016/01/17/nyregion/after-losing-a-daughter-mustering-strength-for-3-who-remain.html?mtrref=www.google.ca&gwh=C2F41CCC4AB882912E8814869F0D4363&gwt=pay	2016-01-17	The New York Times	After a Daughter's Death, Mustering the Strength to Raise Three More	n
112	http://www.chathamdailynews.ca/2016/08/29/swimming-all-five-great-lakes-in-one-day	2016-08-30	The London Free Press	Four ladies , 5 lakes , 1 day; Southwestern Ontario woman spends birthday dipping in allfiveGreat Lakes for charity	n
113	See doc 2 pg 31	2017-07-16	The Boston Globe	Crowdfunding to save a life	n
114	Doc 5 pg 5	2016-05-07	The Boston Globe	STD free? There's an app for that.	n
115	Doc 5 pg 11	2016-05-04	The Boston Globe	STD test results come back clean? There's an app for that.	n
116	https://www.washingtonpost.com/local/soar-khalil-soar-nearly-250-strangers-give-a-baltimore-teen-30000/2016/06/23/f8c0dd08-395d-11e6-a254-2b336e293a3c_story.html?utm_term=.747fd18d7032	2016-06-24	Washington Post	Soar, Khalil, soar!' Nearly 250 strangers give a Baltimore teen $30,000	n
117	https://www.washingtonpost.com/local/i-believe-in-you-an-outpouring-of-help-for-a-baltimore-teen/2016/06/21/21c1614c-34c1-11e6-8758-d58e76e11b12_story.html?utm_term=.ad2183866b4c	2016-06-23	The Washington Post	Baltimore teen receives outpouring of help for college	n
118	https://www.bostonglobe.com/metro/2015/12/04/organization-that-created-groundbreaking-our-bodies-ourselves-risk-closing/lllAyNyccpC2okAPtD6CDK/story.html	2015-12-05	The Boston Globe	Group behind landmark book for women struggles to survive ; 'Our Bodies, Ourselves' health collective appeals for funds	n
119	https://www.pressreader.com/canada/vancouver-sun/20160607/281526520321456	2016-06-07	Vancouver Sun	Teens dream of a trip to the nerd olympics; There's plenty of money for athletes, but brainy kids fend for themselves	n
120	https://www.pressreader.com/canada/the-hamilton-spectator/20160111/282123520500720	2016-01-11	The Hamilton Spectator	Buddies in bad times; Danard Bailey and Erik Thompson carry each other through life's trials	n
121	https://www.pressreader.com/canada/times-colonist/20160628/281960312059666	2016-06-28	Victoria Times Colonist	Curing what ails with wearable tech; B.C. entrepreneurs developing new devices aimed at everything from fitness levels to slouching	n
122	http://www.dailymail.co.uk/news/article-3632282/Supergirl-actor-Jeremy-Jordan-fighting-save-cousin-Sarah-17-pray-away-gay-camp-Texas-s-held-year.html	2016-06-08	Mail Online	Save Sarah!': Supergirl star makes public plea to free his cousin, 17, from controversial 'pray the gay away' camp after she was locked up...	n
123	http://www.dailymail.co.uk/femail/article-3972532/I-eyelashes-brows-make-feel-better-Make-artist-alopecia-sufferer-visits-hospitals-makeovers-cancer-patients-free-charge.html	2016-11-25	Mail Online	I can give you those eyelashes, those brows, and make you feel better': Make-up artist and alopecia sufferer visits hospitals to give...	n
124	https://apnews.com/cf5458b856b149fa9c5fc63460e097dd	2016-05-17	St. Louis Post-Dispatch	Citizen-scientists: Uncle Sam wants you to fight Zika!	n
125	https://www.wsj.com/articles/videogamers-are-recruited-to-fight-tuberculosis-and-other-ills-1462290212	2016-05-05	The Wall Street Journal	U.S. News: Videogamers Wanted: to Help Fight TB --- Other crowdsourcing research efforts already test tumors, probe genetic defects	n
126	https://www.pressreader.com/usa/usa-today-us-edition/20160511/281689729027981	2016-05-11	USA Today	Cancer 'moonshot' is crowdsourcing ; Project seeks patients', experts' input in drive to find a cure faster	n
127	https://www.wsj.com/articles/at-what-temperature-do-you-really-have-a-fever-1460396222	2016-04-12	The Wall Street Journal	Your Health: At What Temperature Do You Really Have a Fever?	n
128	https://www.nytimes.com/2016/01/24/arts/music/clarence-reid-singer-and-songwriter-also-known-as-blowfly-dies-at-76.html?mtrref=www.google.ca&gwh=44A659DE27E9496975AFEFFF220FF118&gwt=pay	2016-01-24	The New York Times	Clarence Reid, Singer and Songwriter Best Known as Blowfly, Is Dead at 76	n
129	https://www.thespec.com/news-story/6154569--i-carry-around-30-pounds-of-tumour-accused-cancer-faker/	2015-12-02	The Hamilton Spectator	"I carry around 30 pounds of tumour:" Accused cancer faker	n
130	https://www.theglobeandmail.com/report-on-business/rob-magazine/this-tech-device-might-ruin-dessert-forever/article30147250/	2016-06-03	The Globe and Mail	And for dessert?	n
131	https://www.washingtonpost.com/news/on-small-business/wp/2015/10/30/main-street-morning-sec-opens-up-crowdfunding-to-start-ups/?utm_term=.edd6beb8bb03	2015-11-02	Washington Post	Main Street Morning: SEC opens up crowdfunding to start-ups	n
132	See doc 2 pg 182	2017-05-28	The Atlanta Journal-Constitution	GO GUIDE SUNDAY	n
133	Doc 2 pg 189	2017-05-26	The Atlanta Journal-Constitution	Hot Tickets	n
134	Doc 2 pg 191	2017-05-26	The Atlanta Journal-Constitution	The Big A List	n
135	http://www.startribune.com/with-proceeds-from-zach-sobiech-s-clouds-research-makes-a-breakthrough/368701331/	2016-02-14	Star-Tribune	‘Clouds’ helping crowdfund a cure // U oncologist has led research that will soon test new drug.	n
136	https://www.theglobeandmail.com/arts/film/unlocking-the-cage-a-case-study-in-difficulties-of-financing-docs/article31456756/	2016-08-19	The Globe and Mail	It's a jungle out there	n
137	https://www.ocregister.com/2015/10/26/real-life-inspires-chapman-students-film/	2015-10-27	The Orange County Register	Real life inspires student film	n
138	http://business.financialpost.com/entrepreneur/fit-on-the-inside-dragons-liked-iheart-app-for-its-immediate-read-of-aortic-health	2017-02-21	National Post	Fit from the inside; iHeart App Tracks Aortic Health	n
139	https://www.washingtonpost.com/news/morning-mix/wp/2017/02/17/she-exploited-him-with-romance-woman-accused-of-faking-cancer-to-steal-thousands-from-boyfriend/?utm_term=.2d88338d9edf	2017-02-18	Washington Post	She exploited him with romance': Woman accused of faking cancer to steal thousands from boyfriend ; Michelle Zipp is charged with theft by...	n
140	https://www.nytimes.com/2016/04/24/business/building-a-better-breast-pump-not-a-milking-machine.html?mtrref=www.google.ca&gwh=29D3D4DABB087509D418B922B3BFC738&gwt=pay	2016-04-24	The New York Times	A Better Breast Pump, Not a Milking Machine	n
141	http://www.philly.com/philly/news/20170112_Polaneczky__Montco_moms_to_honor_girl_raped_and_killed_by_her_mother.html	2017-01-12	The Philadelphia Inquirer	Polaneczky: Montco moms to honor girl raped and killed by her mother	n
142	https://www.washingtonpost.com/lifestyle/style/ask-amy-husband-feels-impact-of-life-with-depressed-wife/2016/04/28/26a5167a-08d6-11e6-a12f-ea5aed7958dc_story.html?utm_term=.cf7fe12f90b7	2016-04-28	Washington Post	Ask Amy: Husband feels impact of life with depressed wife	n
143	http://www.telegraph.co.uk/women/life/dr-kate-granger-i-blogged-about-my-death---but-then-i-didnt-die/	2016-05-23	The Telegraph	Dr Kate Granger: 'I blogged about my death - but then I didn't die...'	n
144	https://www.thestar.com/life/health_wellness/2016/06/20/rock-steady-boxing-takes-jab-at-parkinsons-disease.html	2016-06-20	The Toronto Star	Taking a jab at Parkinson's; Rock Steady Boxing targets symptoms while providing community and support for those with the disease	n
145	https://www.washingtonpost.com/news/inspired-life/wp/2017/01/11/reddits-most-uplifting-user-helped-raise-nearly-160000-for-victim-of-facebook-live-attack/?utm_term=.960305ae1760	2017-01-12	Washington Post	Reddit's most uplifting user helped raise nearly $160,000 for victim of Facebook Live attack ; The man behind the popular UpliftingNews subreddit put out a call to rally around the family of the Chicago teen.	n
146	https://www.thespec.com/news-story/7326635-days-after-her-son-was-stillborn-she-was-diagnosed-with-cancer-now-she-s-looking-to-help-others/	2017-05-20	The Hamilton Spectator	Days after her son was stillborn, she was diagnosed with cancer. Now she's looking to help others	n
147	https://www.thesun.co.uk/living/3842917/teenager-has-pioneering-radiotherapy-to-shrink-grape-sized-brain-tumour-but-the-treatment-wipes-her-memory/	2017-06-20	Mail Online	Teenage girl's memory has been wiped by pioneering treatment to shrink a grape-sized brain tumour that caused her excruciating headaches	n
148	https://www.pressreader.com/uk/daily-mail/20170606/282419874220498	2017-06-13	Irish Daily Mail	THE RICHEST PATIENTS CAN SAVE US - BY PAYING TO SAVE THEMSELVES	n
149	http://www.independent.co.uk/life-style/health-and-families/cancer-patient-psychedelic-drugs-ayahuasca-lsd-mdma-mushroom-death-fear-help-end-life-anxiety-a7726611.html	2017-05-10	Independent Online	My fear of dying was gone': Former cancer patient says psychedelic drugs helped him cope with end of life anxiety	n
150	http://www.telegraph.co.uk/women/life/why-the-inspiring-breast-cancer-survivor-from-beyonces-lemonade/	2016-05-03	The Telegraph	Why the inspiring breast cancer survivor from Beyonce's Lemonade is walking 1,000 miles - topless	n
151	https://www.washingtonpost.com/business/capitalbusiness/part-time-janitor-looks-to-crowdfunding-to-become-full-time-entrepreneur/2016/03/18/896d5900-d714-11e5-9823-02b905009f99_story.html?utm_term=.cc7219675a44	2016-03-20	Washington Post	Crowdfunding by day, cleaning by night	n
152	https://www.washingtonpost.com/news/inspired-life/wp/2016/01/26/meet-the-heroic-professor-who-helped-uncover-the-flint-lead-water-crisis/?utm_term=.2f1270d6eecf	2016-01-29	Washington Post	The heroic professor who helped uncover the Flint lead water crisis has been asked to fix it	n
153		2017-08-29	Mail Online	Heaviest rain in history: Catastrophic scenes in Houston as 200,000 people are forced from their homes by flooding and 10,000 survivors fill...	n
154	https://www.wsj.com/articles/more-medical-researchers-engage-in-self-experimentation-1453738625	2016-01-26	The Wall Street Journal	Health & Wellness -- In the Lab: Why Medical Researchers Experiment on Themselves	n
155	http://www.philly.com/philly/health/20151118_At_Penn__battling_little-understood_disease__as_researcher_and_patient.html	2015-11-18	The Philadelphia Inquirer	At Penn, battling little-understood disease, as researcher and patient	n
156	https://www.wsj.com/articles/how-to-get-venture-capital-to-places-left-behind-1487646900	2017-02-20	The Wall Street Journal	How to Get Venture Capital to Places Left Behind; Steve Case says people outside Silicon Valley feel left out. He has a plan to change that.	n
157	https://www.nytimes.com/2016/08/04/business/smallbusiness/the-hottest-start-up-market-baby-boomers.html?mtrref=www.google.ca&gwh=89C1A75F190495F83DA69B74226C5D67&gwt=pay	2016-08-05	The New York Times	The hottest start-up market? It may be aging Americans; The ‘longevity economy’ is growing, with ‘no shortage’ of customers	n
158	https://www.nytimes.com/2016/08/14/nyregion/the-banana-man.html	2016-08-14	The New York Times	The Banana Man	n
159	https://www.ocregister.com/2015/11/30/being-parents-of-suicide-victim-a-club-you-dont-want-to-be-in/	2015-11-29	The Orange County Register	A club you don't want to be in' ; Couple finds support after teen son's suicide.	n
160	https://www.thestar.com/news/insight/2016/01/03/muse-meditation-device-melds-science-and-style-for-toronto-co-creator.html	2016-01-03	The Toronto Star	Muse meditation device melds science and style for Toronto co-creator	n
161	https://www.reuters.com/article/us-usa-health-wearables-insight/beyond-fitbit-the-quest-to-develop-medical-grade-wearables-idUSKBN0U10G120151218	2015-12-18	Reuters	Beyond Fitbit: The quest to develop medical-grade wearables	n
162	http://www.philly.com/philly/business/20160512_How_angel_investors_might_use_new_crowdfunding_options.html	2016-05-12	The Philadelphia Inquirer	How angel investors might use new crowdfunding options	n
